# Supplementary material for: An integrated transcriptomic analysis of autism spectrum disorder
Source: Sci Rep. 2019 Aug 14;9:11818. doi: 10.1038/s41598-019-48160-x (PMC6694127; doi:10.1038/s41598-019-48160-x)
Supplement: Supplementary file 2 — Supplementary Table S1 [file 41598_2019_48160_MOESM2_ESM.xlsx]

## Sheet: >3 drug pattern
Category	Term	Count	Percent	Fold	P-value	Bonferroni	FDR
ADReC (Drug categories with the similar adverse drug reaction)	Abdominal Discomfort	7	0.0348259	17.5156	2.1e-07	0.000189	1.18e-05
ADReC (Drug categories with the similar adverse drug reaction)	Abdominal Distension	3	0.0130435	6.56018	0.0112553	1	0.0296
ADReC (Drug categories with the similar adverse drug reaction)	Abdominal Pain	8	0.0120846	6.07791	6.795e-05	0.0618	0.000997
ADReC (Drug categories with the similar adverse drug reaction)	Abdominal Pain Upper	2	0.0121951	6.1335	0.0427466	1	0.064
ADReC (Drug categories with the similar adverse drug reaction)	Abnormal Vision	2	0.0606061	30.4817	0.00200344	1	0.0105
ADReC (Drug categories with the similar adverse drug reaction)	Acidosis	3	0.0333333	16.7649	0.00081144	0.7384	0.00548
ADReC (Drug categories with the similar adverse drug reaction)	Actinic Keratosis	1	0.333333	167.649	0.00595299	1	0.0197
ADReC (Drug categories with the similar adverse drug reaction)	Acute Abdomen	1	0.166667	83.8246	0.0118705	1	0.0301
ADReC (Drug categories with the similar adverse drug reaction)	Acute Coronary Syndrome	4	0.0192308	9.67206	0.00085761	0.7804	0.00574
ADReC (Drug categories with the similar adverse drug reaction)	Acute Generalised Exanthematous Pustulosis	1	0.0909091	45.7225	0.0216549	1	0.043
ADReC (Drug categories with the similar adverse drug reaction)	Acute Hepatic Failure	1	0.0714286	35.9248	0.027479	1	0.0485
ADReC (Drug categories with the similar adverse drug reaction)	Acute Respiratory Distress Syndrome	1	0.05	25.1474	0.0390234	1	0.0595
ADReC (Drug categories with the similar adverse drug reaction)	Adrenal Disorder	1	0.5	251.474	0.00397261	1	0.0159
ADReC (Drug categories with the similar adverse drug reaction)	Adverse Reaction	1	0.1	50.2947	0.0197058	1	0.0411
ADReC (Drug categories with the similar adverse drug reaction)	Aggression	2	0.0178571	8.9812	0.0212657	1	0.043
ADReC (Drug categories with the similar adverse drug reaction)	Agitation	6	0.0154242	7.75754	0.00014952	0.1361	0.00164
ADReC (Drug categories with the similar adverse drug reaction)	Agranulocytosis	4	0.0147059	7.39628	0.00228436	1	0.0116
ADReC (Drug categories with the similar adverse drug reaction)	Alanine Aminotransferase Increased	3	0.0140187	7.05066	0.00927093	1	0.0269
ADReC (Drug categories with the similar adverse drug reaction)	Alcohol Intolerance	2	0.0588235	29.5851	0.00212585	1	0.011
ADReC (Drug categories with the similar adverse drug reaction)	Alcohol Poisoning	1	0.0769231	38.6883	0.0255415	1	0.047
ADReC (Drug categories with the similar adverse drug reaction)	Allergic Reaction	3	0.0164835	8.29034	0.0059613	1	0.0197
ADReC (Drug categories with the similar adverse drug reaction)	Alopecia	8	0.0201005	10.1095	1.79e-06	0.00163	6.7e-05
ADReC (Drug categories with the similar adverse drug reaction)	Altered State Of Consciousness	2	0.0169491	8.52453	0.0234323	1	0.0455
ADReC (Drug categories with the similar adverse drug reaction)	Anaemia	7	0.0132325	6.65526	0.00011017	0.1003	0.00136
ADReC (Drug categories with the similar adverse drug reaction)	Anal Pruritus	1	0.0666667	33.5298	0.0294127	1	0.0505
ADReC (Drug categories with the similar adverse drug reaction)	Anaphylactic Reaction	5	0.0171821	8.64171	0.00032594	0.2966	0.00284
ADReC (Drug categories with the similar adverse drug reaction)	Anaphylactic Shock	8	0.0200501	10.0842	1.82e-06	0.00166	6.7e-05
ADReC (Drug categories with the similar adverse drug reaction)	Anencephaly	1	0.25	125.737	0.00792943	1	0.0239
ADReC (Drug categories with the similar adverse drug reaction)	Anger	1	0.0454546	22.8612	0.0428409	1	0.064
ADReC (Drug categories with the similar adverse drug reaction)	Angina Pectoris	4	0.0161943	8.1449	0.00161167	1	0.00889
ADReC (Drug categories with the similar adverse drug reaction)	Angina Pectoris Aggravated	1	0.142857	71.8496	0.0138352	1	0.0335
ADReC (Drug categories with the similar adverse drug reaction)	Angioedema	7	0.0188172	9.46406	1.206e-05	0.011	0.000297
ADReC (Drug categories with the similar adverse drug reaction)	Angiopathy	5	0.027027	13.5932	3.948e-05	0.0359	0.000691
ADReC (Drug categories with the similar adverse drug reaction)	Angle Closure Glaucoma	1	0.125	62.8684	0.015796	1	0.0358
ADReC (Drug categories with the similar adverse drug reaction)	Ankle Edema	1	0.2	100.589	0.00990194	1	0.0269
ADReC (Drug categories with the similar adverse drug reaction)	Anorexia	4	0.00808081	4.06422	0.0179155	1	0.0387
ADReC (Drug categories with the similar adverse drug reaction)	Anterior Spinal Artery Syndrome	1	0.333333	167.649	0.00595299	1	0.0197
ADReC (Drug categories with the similar adverse drug reaction)	Antibody Test Positive	1	0.0588235	29.5851	0.0332684	1	0.0539
ADReC (Drug categories with the similar adverse drug reaction)	Anxiety	6	0.0126316	6.35302	0.00043206	0.3932	0.00339
ADReC (Drug categories with the similar adverse drug reaction)	Apnoea	2	0.0176991	8.90172	0.0216207	1	0.043
ADReC (Drug categories with the similar adverse drug reaction)	Apoptosis	1	0.5	251.474	0.00397261	1	0.0159
ADReC (Drug categories with the similar adverse drug reaction)	Application Site Exfoliation	1	0.333333	167.649	0.00595299	1	0.0197
ADReC (Drug categories with the similar adverse drug reaction)	Arachnoiditis	1	0.0833333	41.9123	0.0236002	1	0.0455
ADReC (Drug categories with the similar adverse drug reaction)	Areflexia	1	0.2	100.589	0.00990194	1	0.0269
ADReC (Drug categories with the similar adverse drug reaction)	Arrhythmia	4	0.0106952	5.37912	0.00700916	1	0.0228
ADReC (Drug categories with the similar adverse drug reaction)	Arthralgia	10	0.02	10.0589	1e-07	8.93e-05	6.38e-06
ADReC (Drug categories with the similar adverse drug reaction)	Arthritis	3	0.015873	7.98329	0.00661193	1	0.0217
ADReC (Drug categories with the similar adverse drug reaction)	Arthropathy	2	0.0166667	8.38246	0.0241739	1	0.0464
ADReC (Drug categories with the similar adverse drug reaction)	Aspartate Aminotransferase Increased	4	0.0195122	9.81361	0.00081267	0.7395	0.00548
ADReC (Drug categories with the similar adverse drug reaction)	Assisted Fertilisation	1	0.0416667	20.9561	0.0466434	1	0.0681
ADReC (Drug categories with the similar adverse drug reaction)	Asthenia	13	0.0182328	9.17015	0	3.37e-06	4.21e-07
ADReC (Drug categories with the similar adverse drug reaction)	Ataxia	5	0.0217391	10.9336	0.00011007	0.1002	0.00136
ADReC (Drug categories with the similar adverse drug reaction)	Atrial Fibrillation	4	0.0208333	10.4781	0.00063694	0.5796	0.00471
ADReC (Drug categories with the similar adverse drug reaction)	Atrioventricular Dissociation	1	0.25	125.737	0.00792943	1	0.0239
ADReC (Drug categories with the similar adverse drug reaction)	Autonomic Neuropathy	1	0.0555556	27.9415	0.0351906	1	0.0556
ADReC (Drug categories with the similar adverse drug reaction)	Azoospermia	1	0.05	25.1474	0.0390234	1	0.0595
ADReC (Drug categories with the similar adverse drug reaction)	Back Pain	8	0.0191847	9.64887	2.52e-06	0.00229	8.27e-05
ADReC (Drug categories with the similar adverse drug reaction)	Balance Disorder	3	0.05	25.1474	0.0002471	0.2249	0.00239
ADReC (Drug categories with the similar adverse drug reaction)	Basal Cell Carcinoma	1	0.0526316	26.4709	0.0371089	1	0.0575
ADReC (Drug categories with the similar adverse drug reaction)	Bezoar	1	0.2	100.589	0.00990194	1	0.0269
ADReC (Drug categories with the similar adverse drug reaction)	Biopsy Thyroid Gland Abnormal	1	0.5	251.474	0.00397261	1	0.0159
ADReC (Drug categories with the similar adverse drug reaction)	Blindness	5	0.022831	11.4828	8.753e-05	0.0796	0.00115
ADReC (Drug categories with the similar adverse drug reaction)	Blindness Cortical	2	0.25	125.737	0.00010981	0.0999	0.00136
ADReC (Drug categories with the similar adverse drug reaction)	Blindness Transient	1	0.111111	55.883	0.0177529	1	0.0385
ADReC (Drug categories with the similar adverse drug reaction)	Blister	4	0.0533333	26.8239	1.697e-05	0.0154	0.000386
ADReC (Drug categories with the similar adverse drug reaction)	Blood Albumin Decreased	1	0.0434783	21.8673	0.044744	1	0.066
ADReC (Drug categories with the similar adverse drug reaction)	Blood Amylase Increased	2	0.0377359	18.9791	0.0050927	1	0.0194
ADReC (Drug categories with the similar adverse drug reaction)	Blood Bilirubin Increased	2	0.0133333	6.70596	0.0363916	1	0.0573
ADReC (Drug categories with the similar adverse drug reaction)	Blood Cholesterol	1	0.2	100.589	0.00990194	1	0.0269
ADReC (Drug categories with the similar adverse drug reaction)	Blood Creatine Phosphokinase Increased	3	0.027027	13.5932	0.00148527	1	0.00832
ADReC (Drug categories with the similar adverse drug reaction)	Blood Glucose Decreased	2	0.08	40.2358	0.00115041	1	0.00693
ADReC (Drug categories with the similar adverse drug reaction)	Blood Glucose Increased	3	0.0454546	22.8612	0.0003275	0.298	0.00284
ADReC (Drug categories with the similar adverse drug reaction)	Blood Magnesium Decreased	1	0.0909091	45.7225	0.0216549	1	0.043
ADReC (Drug categories with the similar adverse drug reaction)	Blood Phosphorus Decreased	1	0.0769231	38.6883	0.0255415	1	0.047
ADReC (Drug categories with the similar adverse drug reaction)	Blood Prolactin Increased	1	0.0769231	38.6883	0.0255415	1	0.047
ADReC (Drug categories with the similar adverse drug reaction)	Blood Sodium Increased	1	0.125	62.8684	0.015796	1	0.0358
ADReC (Drug categories with the similar adverse drug reaction)	Blood Uric Acid Increased	2	0.0176991	8.90172	0.0216207	1	0.043
ADReC (Drug categories with the similar adverse drug reaction)	Body Fat Disorder	1	0.0714286	35.9248	0.027479	1	0.0485
ADReC (Drug categories with the similar adverse drug reaction)	Body Temperature Increased	8	0.0156863	7.88937	1.085e-05	0.00987	0.000274
ADReC (Drug categories with the similar adverse drug reaction)	Bone Marrow Failure	3	0.0365854	18.4005	0.00061897	0.5633	0.00462
ADReC (Drug categories with the similar adverse drug reaction)	Bone Pain	2	0.0143885	7.23665	0.0316812	1	0.0527
ADReC (Drug categories with the similar adverse drug reaction)	Bradycardia	6	0.0194175	9.76597	4.255e-05	0.0387	0.000716
ADReC (Drug categories with the similar adverse drug reaction)	Breast Engorgement	1	0.0588235	29.5851	0.0332684	1	0.0539
ADReC (Drug categories with the similar adverse drug reaction)	Bronchospasm	4	0.0176991	8.90172	0.00116471	1	0.00697
ADReC (Drug categories with the similar adverse drug reaction)	Bruxism	1	0.0476191	23.9499	0.040934	1	0.0621
ADReC (Drug categories with the similar adverse drug reaction)	Burning Sensation	2	0.0148148	7.45107	0.030033	1	0.0514
ADReC (Drug categories with the similar adverse drug reaction)	Cachexia	2	0.0666667	33.5298	0.00165711	1	0.00898
ADReC (Drug categories with the similar adverse drug reaction)	Calcinosis	1	0.0769231	38.6883	0.0255415	1	0.047
ADReC (Drug categories with the similar adverse drug reaction)	Cancer In Remission	1	0.125	62.8684	0.015796	1	0.0358
ADReC (Drug categories with the similar adverse drug reaction)	Cardiac Arrest	3	0.0140845	7.08377	0.00915432	1	0.0269
ADReC (Drug categories with the similar adverse drug reaction)	Cardiac Disorder	3	0.0175439	8.82364	0.00501942	1	0.0192
ADReC (Drug categories with the similar adverse drug reaction)	Cardiac Failure	5	0.0192308	9.67206	0.00019443	0.1769	0.00201
ADReC (Drug categories with the similar adverse drug reaction)	Cardiac Failure Congestive	4	0.021978	11.0538	0.0005215	0.4746	0.00402
ADReC (Drug categories with the similar adverse drug reaction)	Cardiac Fibrillation	3	0.0166667	8.38246	0.00578278	1	0.0197
ADReC (Drug categories with the similar adverse drug reaction)	Cardiac Output Decreased	1	0.0666667	33.5298	0.0294127	1	0.0505
ADReC (Drug categories with the similar adverse drug reaction)	Cardiogenic Shock	1	0.0769231	38.6883	0.0255415	1	0.047
ADReC (Drug categories with the similar adverse drug reaction)	Cauda Equina Syndrome	1	0.166667	83.8246	0.0118705	1	0.0301
ADReC (Drug categories with the similar adverse drug reaction)	Cell Death	2	0.0869565	43.7346	0.00097274	0.8852	0.00615
ADReC (Drug categories with the similar adverse drug reaction)	Cellulitis	2	0.0178571	8.9812	0.0212657	1	0.043
ADReC (Drug categories with the similar adverse drug reaction)	Central Obesity	1	0.25	125.737	0.00792943	1	0.0239
ADReC (Drug categories with the similar adverse drug reaction)	Cerebellar Syndrome	1	0.0714286	35.9248	0.027479	1	0.0485
ADReC (Drug categories with the similar adverse drug reaction)	Cerebral Haemorrhage	2	0.0298507	15.0134	0.00802233	1	0.0241
ADReC (Drug categories with the similar adverse drug reaction)	Chest Pain	7	0.0149254	7.50668	5.231e-05	0.0476	0.000807
ADReC (Drug categories with the similar adverse drug reaction)	Chills	6	0.015625	7.85855	0.00013945	0.1269	0.00161
ADReC (Drug categories with the similar adverse drug reaction)	Cholestasis	3	0.0375	18.8605	0.00057594	0.5241	0.0044
ADReC (Drug categories with the similar adverse drug reaction)	Cholestatic Liver Injury	1	0.2	100.589	0.00990194	1	0.0269
ADReC (Drug categories with the similar adverse drug reaction)	Chondropathy	1	0.5	251.474	0.00397261	1	0.0159
ADReC (Drug categories with the similar adverse drug reaction)	Cleft Palate	1	0.25	125.737	0.00792943	1	0.0239
ADReC (Drug categories with the similar adverse drug reaction)	Colonic Pseudo-Obstruction	1	0.333333	167.649	0.00595299	1	0.0197
ADReC (Drug categories with the similar adverse drug reaction)	Coma	3	0.0198676	9.99233	0.00355083	1	0.0159
ADReC (Drug categories with the similar adverse drug reaction)	Conduction Disorder	1	0.05	25.1474	0.0390234	1	0.0595
ADReC (Drug categories with the similar adverse drug reaction)	Confusional State	7	0.0153846	7.73765	4.328e-05	0.0394	0.000716
ADReC (Drug categories with the similar adverse drug reaction)	Congenital Skin Disorder	1	0.25	125.737	0.00792943	1	0.0239
ADReC (Drug categories with the similar adverse drug reaction)	Conjunctival Hyperaemia	2	0.04	20.1179	0.00454516	1	0.0176
ADReC (Drug categories with the similar adverse drug reaction)	Conjunctivitis	3	0.0101351	5.09744	0.0218624	1	0.0433
ADReC (Drug categories with the similar adverse drug reaction)	Connective Tissue Disorder	1	0.25	125.737	0.00792943	1	0.0239
ADReC (Drug categories with the similar adverse drug reaction)	Constipation	9	0.0157343	7.91351	3.02e-06	0.00275	9.16e-05
ADReC (Drug categories with the similar adverse drug reaction)	Contusion	2	0.0327869	16.4901	0.00669243	1	0.0219
ADReC (Drug categories with the similar adverse drug reaction)	Convulsion	6	0.013245	6.66155	0.00033675	0.3064	0.00289
ADReC (Drug categories with the similar adverse drug reaction)	Cough	5	0.010661	5.36191	0.00268833	1	0.013
ADReC (Drug categories with the similar adverse drug reaction)	Cranial Nerve Disorder	1	0.142857	71.8496	0.0138352	1	0.0335
ADReC (Drug categories with the similar adverse drug reaction)	Cranial Nerve Paralysis	1	0.111111	55.883	0.0177529	1	0.0385
ADReC (Drug categories with the similar adverse drug reaction)	Crocodile Tears Syndrome	1	0.0526316	26.4709	0.0371089	1	0.0575
ADReC (Drug categories with the similar adverse drug reaction)	Cytolysis	2	0.0869565	43.7346	0.00097274	0.8852	0.00615
ADReC (Drug categories with the similar adverse drug reaction)	Deafness Bilateral	1	0.333333	167.649	0.00595299	1	0.0197
ADReC (Drug categories with the similar adverse drug reaction)	Decreased Appetite	7	0.0136986	6.88969	8.904e-05	0.081	0.00116
ADReC (Drug categories with the similar adverse drug reaction)	Dehydration	3	0.0149254	7.50668	0.00782207	1	0.0239
ADReC (Drug categories with the similar adverse drug reaction)	Delirium	2	0.0192308	9.67206	0.0185155	1	0.0398
ADReC (Drug categories with the similar adverse drug reaction)	Delirium Tremens	1	0.5	251.474	0.00397261	1	0.0159
ADReC (Drug categories with the similar adverse drug reaction)	Depressed Level Of Consciousness	2	0.0152672	7.67859	0.0284202	1	0.0498
ADReC (Drug categories with the similar adverse drug reaction)	Depressed Mood	1	0.0454546	22.8612	0.0428409	1	0.064
ADReC (Drug categories with the similar adverse drug reaction)	Depression	6	0.0147059	7.39628	0.00019314	0.1758	0.00201
ADReC (Drug categories with the similar adverse drug reaction)	Depression Aggravated	1	0.0666667	33.5298	0.0294127	1	0.0505
ADReC (Drug categories with the similar adverse drug reaction)	Depressive Symptom	1	0.1	50.2947	0.0197058	1	0.0411
ADReC (Drug categories with the similar adverse drug reaction)	Dermatitis	14	0.0181347	9.12081	0	9.18e-07	1.84e-07
ADReC (Drug categories with the similar adverse drug reaction)	Dermatitis Allergic	2	0.054054	27.1863	0.00251376	1	0.0124
ADReC (Drug categories with the similar adverse drug reaction)	Dermatitis Atopic	2	0.0416667	20.9561	0.00419629	1	0.0167
ADReC (Drug categories with the similar adverse drug reaction)	Dermatitis Bullous	5	0.0310559	15.6195	2.033e-05	0.0185	0.000436
ADReC (Drug categories with the similar adverse drug reaction)	Dermatitis Eczematoid	1	0.333333	167.649	0.00595299	1	0.0197
ADReC (Drug categories with the similar adverse drug reaction)	Dermatitis Exfoliative	3	0.0166667	8.38246	0.00578278	1	0.0197
ADReC (Drug categories with the similar adverse drug reaction)	Dermatitis Psoriasiform	1	0.2	100.589	0.00990194	1	0.0269
ADReC (Drug categories with the similar adverse drug reaction)	Developmental Delay	1	0.04	20.1179	0.0485389	1	0.07
ADReC (Drug categories with the similar adverse drug reaction)	Diarrhoea	12	0.0148699	7.47877	1.3e-07	0.000119	7.94e-06
ADReC (Drug categories with the similar adverse drug reaction)	Diplegia	1	0.0769231	38.6883	0.0255415	1	0.047
ADReC (Drug categories with the similar adverse drug reaction)	Diplopia	6	0.031746	15.9666	2.64e-06	0.00241	8.3e-05
ADReC (Drug categories with the similar adverse drug reaction)	Discomfort	9	0.0194384	9.77651	5.4e-07	0.00049	2.87e-05
ADReC (Drug categories with the similar adverse drug reaction)	Disorientation	2	0.0152672	7.67859	0.0284202	1	0.0498
ADReC (Drug categories with the similar adverse drug reaction)	Disturbance In Attention	2	0.0188679	9.48957	0.0191879	1	0.0411
ADReC (Drug categories with the similar adverse drug reaction)	Dizziness	15	0.0181379	9.12238	0	2.35e-07	5.87e-08
ADReC (Drug categories with the similar adverse drug reaction)	Drug Withdrawal Syndrome	1	0.0434783	21.8673	0.044744	1	0.066
ADReC (Drug categories with the similar adverse drug reaction)	Dry Mouth	6	0.0125261	6.29997	0.00045144	0.4108	0.00351
ADReC (Drug categories with the similar adverse drug reaction)	Dysgeusia	6	0.0159575	8.02576	0.00012446	0.1133	0.00149
ADReC (Drug categories with the similar adverse drug reaction)	Dyspepsia	9	0.0167286	8.41362	1.84e-06	0.00167	6.7e-05
ADReC (Drug categories with the similar adverse drug reaction)	Dysphagia	3	0.0131004	6.58883	0.0111247	1	0.0295
ADReC (Drug categories with the similar adverse drug reaction)	Dysphonia	2	0.016129	8.11205	0.0256854	1	0.047
ADReC (Drug categories with the similar adverse drug reaction)	Dyspnoea	8	0.0137694	6.92526	2.738e-05	0.0249	0.00053
ADReC (Drug categories with the similar adverse drug reaction)	Dysuria	3	0.011236	5.65109	0.0167158	1	0.0377
ADReC (Drug categories with the similar adverse drug reaction)	Eczema	3	0.0186335	9.37169	0.00424657	1	0.0167
ADReC (Drug categories with the similar adverse drug reaction)	Ejection Fraction	1	0.166667	83.8246	0.0118705	1	0.0301
ADReC (Drug categories with the similar adverse drug reaction)	Ejection Fraction Decreased	1	0.111111	55.883	0.0177529	1	0.0385
ADReC (Drug categories with the similar adverse drug reaction)	Elderly	1	0.05	25.1474	0.0390234	1	0.0595
ADReC (Drug categories with the similar adverse drug reaction)	Embolism	2	0.0143885	7.23665	0.0316812	1	0.0527
ADReC (Drug categories with the similar adverse drug reaction)	Enamel Hypoplasia	1	0.5	251.474	0.00397261	1	0.0159
ADReC (Drug categories with the similar adverse drug reaction)	Encephalitis	1	0.0833333	41.9123	0.0236002	1	0.0455
ADReC (Drug categories with the similar adverse drug reaction)	Encephalitis Viral	1	0.5	251.474	0.00397261	1	0.0159
ADReC (Drug categories with the similar adverse drug reaction)	Enterocolitis	2	0.0571429	28.7398	0.00225171	1	0.0115
ADReC (Drug categories with the similar adverse drug reaction)	Enzyme Induction	1	0.5	251.474	0.00397261	1	0.0159
ADReC (Drug categories with the similar adverse drug reaction)	Epigastric Discomfort	2	0.0833333	41.9123	0.00105977	0.9644	0.00647
ADReC (Drug categories with the similar adverse drug reaction)	Epistaxis	4	0.0136519	6.86618	0.00298136	1	0.0138
ADReC (Drug categories with the similar adverse drug reaction)	Erectile Dysfunction	3	0.012	6.03537	0.0140541	1	0.0339
ADReC (Drug categories with the similar adverse drug reaction)	Erythema	9	0.0189076	9.50951	6.8e-07	0.000616	3.24e-05
ADReC (Drug categories with the similar adverse drug reaction)	Erythema Multiforme	5	0.0204082	10.2642	0.00014769	0.1344	0.00164
ADReC (Drug categories with the similar adverse drug reaction)	Erythema Nodosum	2	0.05	25.1474	0.00293243	1	0.0137
ADReC (Drug categories with the similar adverse drug reaction)	Erythromelalgia	1	0.333333	167.649	0.00595299	1	0.0197
ADReC (Drug categories with the similar adverse drug reaction)	Euphoric Mood	2	0.0136986	6.88969	0.0346491	1	0.0556
ADReC (Drug categories with the similar adverse drug reaction)	Extraocular Muscle Disorder	2	0.285714	143.699	8.247e-05	0.075	0.0011
ADReC (Drug categories with the similar adverse drug reaction)	Extrasystoles	2	0.0162602	8.17801	0.025304	1	0.047
ADReC (Drug categories with the similar adverse drug reaction)	Extravasation	2	0.0322581	16.2241	0.00690643	1	0.0225
ADReC (Drug categories with the similar adverse drug reaction)	Face Oedema	3	0.0136364	6.85837	0.00998883	1	0.027
ADReC (Drug categories with the similar adverse drug reaction)	Facial Palsy	1	0.166667	83.8246	0.0118705	1	0.0301
ADReC (Drug categories with the similar adverse drug reaction)	Fat Embolism	1	0.111111	55.883	0.0177529	1	0.0385
ADReC (Drug categories with the similar adverse drug reaction)	Fat Redistribution	1	0.0625	31.4342	0.0313425	1	0.0523
ADReC (Drug categories with the similar adverse drug reaction)	Fatigue	11	0.0204842	10.3025	2e-08	1.62e-05	1.35e-06
ADReC (Drug categories with the similar adverse drug reaction)	Febrile Neutropenia	2	0.025974	13.0636	0.0104784	1	0.028
ADReC (Drug categories with the similar adverse drug reaction)	Feeling Abnormal	12	0.0223881	11.26	0	1.38e-06	2.3e-07
ADReC (Drug categories with the similar adverse drug reaction)	Feeling Cold	3	0.0625	31.4342	0.00012714	0.1157	0.0015
ADReC (Drug categories with the similar adverse drug reaction)	Feeling Hot	2	0.0289855	14.5782	0.00848986	1	0.0253
ADReC (Drug categories with the similar adverse drug reaction)	Fistula	1	0.0909091	45.7225	0.0216549	1	0.043
ADReC (Drug categories with the similar adverse drug reaction)	Flank Pain	2	0.0555556	27.9415	0.00238102	1	0.0119
ADReC (Drug categories with the similar adverse drug reaction)	Flatulence	6	0.017341	8.72163	7.921e-05	0.0721	0.0011
ADReC (Drug categories with the similar adverse drug reaction)	Flushing	4	0.011396	5.73159	0.00562921	1	0.0197
ADReC (Drug categories with the similar adverse drug reaction)	Foetor Hepaticus	2	0.0434783	21.8673	0.00386047	1	0.0159
ADReC (Drug categories with the similar adverse drug reaction)	Folliculitis	2	0.03125	15.7171	0.00734366	1	0.0238
ADReC (Drug categories with the similar adverse drug reaction)	Fontanelle Bulging	1	0.125	62.8684	0.015796	1	0.0358
ADReC (Drug categories with the similar adverse drug reaction)	Furuncle	2	0.037037	18.6277	0.00528162	1	0.0197
ADReC (Drug categories with the similar adverse drug reaction)	Gait Disturbance	3	0.0254237	12.7868	0.0017689	1	0.00941
ADReC (Drug categories with the similar adverse drug reaction)	Gamma-Glutamyltransferase Increased	3	0.0309278	15.5551	0.00100788	0.9172	0.00628
ADReC (Drug categories with the similar adverse drug reaction)	Gastric Disorder	2	0.02	10.0589	0.0172015	1	0.0385
ADReC (Drug categories with the similar adverse drug reaction)	Gastric Haemorrhage	1	0.142857	71.8496	0.0138352	1	0.0335
ADReC (Drug categories with the similar adverse drug reaction)	Gastric Ulcer	2	0.027027	13.5932	0.00971069	1	0.0269
ADReC (Drug categories with the similar adverse drug reaction)	Gastrointestinal Necrosis	1	0.166667	83.8246	0.0118705	1	0.0301
ADReC (Drug categories with the similar adverse drug reaction)	Gastrointestinal Obstruction	1	0.2	100.589	0.00990194	1	0.0269
ADReC (Drug categories with the similar adverse drug reaction)	Gastrointestinal Pain	7	0.0127042	6.38953	0.00014133	0.1286	0.00161
ADReC (Drug categories with the similar adverse drug reaction)	Gastrointestinal Tract Irritation	1	0.0416667	20.9561	0.0466434	1	0.0681
ADReC (Drug categories with the similar adverse drug reaction)	Gastrooesophageal Reflux Disease	3	0.0280374	14.1013	0.00133692	1	0.00765
ADReC (Drug categories with the similar adverse drug reaction)	Gingival Disorder	1	0.142857	71.8496	0.0138352	1	0.0335
ADReC (Drug categories with the similar adverse drug reaction)	Gingival Hyperplasia	2	0.0666667	33.5298	0.00165711	1	0.00898
ADReC (Drug categories with the similar adverse drug reaction)	Gingival Pain	1	0.0625	31.4342	0.0313425	1	0.0523
ADReC (Drug categories with the similar adverse drug reaction)	Gingivitis	3	0.031579	15.8825	0.00094899	0.8636	0.00615
ADReC (Drug categories with the similar adverse drug reaction)	Glaucoma	2	0.0222222	11.1766	0.0141005	1	0.0339
ADReC (Drug categories with the similar adverse drug reaction)	Glossitis	2	0.016129	8.11205	0.0256854	1	0.047
ADReC (Drug categories with the similar adverse drug reaction)	Glycosuria	2	0.0192308	9.67206	0.0185155	1	0.0398
ADReC (Drug categories with the similar adverse drug reaction)	Gout	2	0.0163934	8.24504	0.024925	1	0.047
ADReC (Drug categories with the similar adverse drug reaction)	Gynaecomastia	3	0.0215827	10.855	0.0028142	1	0.0134
ADReC (Drug categories with the similar adverse drug reaction)	Haemoglobin	5	0.0135135	6.79659	0.00095924	0.8729	0.00615
ADReC (Drug categories with the similar adverse drug reaction)	Haemoglobinuria	1	0.125	62.8684	0.015796	1	0.0358
ADReC (Drug categories with the similar adverse drug reaction)	Haemoptysis	2	0.0204082	10.2642	0.0165601	1	0.0375
ADReC (Drug categories with the similar adverse drug reaction)	Haemorrhage	5	0.0117647	5.91703	0.00176024	1	0.00941
ADReC (Drug categories with the similar adverse drug reaction)	Haemorrhage Neonatal	1	0.333333	167.649	0.00595299	1	0.0197
ADReC (Drug categories with the similar adverse drug reaction)	Hair Colour Changes	1	0.0833333	41.9123	0.0236002	1	0.0455
ADReC (Drug categories with the similar adverse drug reaction)	Hair Growth Abnormal	1	0.111111	55.883	0.0177529	1	0.0385
ADReC (Drug categories with the similar adverse drug reaction)	Hallucination	4	0.0138889	6.98538	0.0028038	1	0.0134
ADReC (Drug categories with the similar adverse drug reaction)	Hallucination, Visual	1	0.2	100.589	0.00990194	1	0.0269
ADReC (Drug categories with the similar adverse drug reaction)	Hangover	1	0.0555556	27.9415	0.0351906	1	0.0556
ADReC (Drug categories with the similar adverse drug reaction)	Headache	16	0.0174292	8.76597	0	1.07e-07	5.37e-08
ADReC (Drug categories with the similar adverse drug reaction)	Heart Rate Abnormal	1	0.0909091	45.7225	0.0216549	1	0.043
ADReC (Drug categories with the similar adverse drug reaction)	Heartburn	2	0.030303	15.2408	0.00779308	1	0.0239
ADReC (Drug categories with the similar adverse drug reaction)	Henoch-Schonlein Purpura	2	0.153846	77.3765	0.00030389	0.2765	0.00273
ADReC (Drug categories with the similar adverse drug reaction)	Hepatic Enzyme Increased	5	0.0304878	15.3338	2.221e-05	0.0202	0.000459
ADReC (Drug categories with the similar adverse drug reaction)	Hepatic Failure	5	0.0289017	14.5361	2.868e-05	0.0261	0.000544
ADReC (Drug categories with the similar adverse drug reaction)	Hepatitis	6	0.0185759	9.34268	5.433e-05	0.0494	0.000824
ADReC (Drug categories with the similar adverse drug reaction)	Hepatitis B	1	0.0714286	35.9248	0.027479	1	0.0485
ADReC (Drug categories with the similar adverse drug reaction)	Hepatitis C	1	0.111111	55.883	0.0177529	1	0.0385
ADReC (Drug categories with the similar adverse drug reaction)	Hepatocellular Injury	2	0.0210526	10.5884	0.0156177	1	0.0358
ADReC (Drug categories with the similar adverse drug reaction)	Hepatomegaly	2	0.0243902	12.267	0.0118153	1	0.0301
ADReC (Drug categories with the similar adverse drug reaction)	Hepatotoxicity	3	0.0483871	24.3362	0.00027229	0.2478	0.00258
ADReC (Drug categories with the similar adverse drug reaction)	High Density Lipoprotein Increased	1	0.25	125.737	0.00792943	1	0.0239
ADReC (Drug categories with the similar adverse drug reaction)	Hiv Infection	1	0.0714286	35.9248	0.027479	1	0.0485
ADReC (Drug categories with the similar adverse drug reaction)	Hot Flush	3	0.0198676	9.99233	0.00355083	1	0.0159
ADReC (Drug categories with the similar adverse drug reaction)	Hyperaemia	2	0.0285714	14.3699	0.0087281	1	0.026
ADReC (Drug categories with the similar adverse drug reaction)	Hyperaesthesia	2	0.025974	13.0636	0.0104784	1	0.028
ADReC (Drug categories with the similar adverse drug reaction)	Hypercholesterolaemia	2	0.0168067	8.4529	0.0238019	1	0.0458
ADReC (Drug categories with the similar adverse drug reaction)	Hyperglycaemia	4	0.0141844	7.13401	0.00260043	1	0.0128
ADReC (Drug categories with the similar adverse drug reaction)	Hyperhidrosis	7	0.0141988	7.14124	7.134e-05	0.0649	0.00103
ADReC (Drug categories with the similar adverse drug reaction)	Hyperkalaemia	2	0.0163934	8.24504	0.024925	1	0.047
ADReC (Drug categories with the similar adverse drug reaction)	Hyperkeratosis	2	0.0714286	35.9248	0.00144378	1	0.00816
ADReC (Drug categories with the similar adverse drug reaction)	Hyperkinesia	2	0.0122699	6.17113	0.0422798	1	0.0639
ADReC (Drug categories with the similar adverse drug reaction)	Hyperplasia	2	0.0588235	29.5851	0.00212585	1	0.011
ADReC (Drug categories with the similar adverse drug reaction)	Hyperprolactinaemia	1	0.0526316	26.4709	0.0371089	1	0.0575
ADReC (Drug categories with the similar adverse drug reaction)	Hypersensitivity	12	0.0187208	9.41555	1e-08	9.95e-06	9.04e-07
ADReC (Drug categories with the similar adverse drug reaction)	Hypertension	8	0.0159362	8.0151	9.69e-06	0.00882	0.000252
ADReC (Drug categories with the similar adverse drug reaction)	Hypertrophic Cardiomyopathy	1	0.125	62.8684	0.015796	1	0.0358
ADReC (Drug categories with the similar adverse drug reaction)	Hypertrophy	3	0.0229008	11.5179	0.00238045	1	0.0119
ADReC (Drug categories with the similar adverse drug reaction)	Hyperuricaemia	2	0.0169491	8.52453	0.0234323	1	0.0455
ADReC (Drug categories with the similar adverse drug reaction)	Hypoaesthesia	6	0.020202	10.1606	3.417e-05	0.0311	0.000629
ADReC (Drug categories with the similar adverse drug reaction)	Hypoaesthesia Oral	1	0.0625	31.4342	0.0313425	1	0.0523
ADReC (Drug categories with the similar adverse drug reaction)	Hypoalbuminaemia	1	0.0625	31.4342	0.0313425	1	0.0523
ADReC (Drug categories with the similar adverse drug reaction)	Hypogeusia	1	0.2	100.589	0.00990194	1	0.0269
ADReC (Drug categories with the similar adverse drug reaction)	Hyponatraemia	3	0.0179641	9.03498	0.00470087	1	0.0181
ADReC (Drug categories with the similar adverse drug reaction)	Hypospadias	1	0.25	125.737	0.00792943	1	0.0239
ADReC (Drug categories with the similar adverse drug reaction)	Hypotension	12	0.0213904	10.7582	0	2.29e-06	3.27e-07
ADReC (Drug categories with the similar adverse drug reaction)	Hypoxia	2	0.0163934	8.24504	0.024925	1	0.047
ADReC (Drug categories with the similar adverse drug reaction)	Ileus	2	0.020202	10.1606	0.0168795	1	0.0378
ADReC (Drug categories with the similar adverse drug reaction)	Ileus Paralytic	2	0.05	25.1474	0.00293243	1	0.0137
ADReC (Drug categories with the similar adverse drug reaction)	Ill-Defined Disorder	7	0.018617	9.36338	1.292e-05	0.0118	0.000309
ADReC (Drug categories with the similar adverse drug reaction)	Immune Reconstitution Syndrome	1	0.25	125.737	0.00792943	1	0.0239
ADReC (Drug categories with the similar adverse drug reaction)	Impotence	2	0.0121212	6.09633	0.0432153	1	0.0645
ADReC (Drug categories with the similar adverse drug reaction)	Incontinence	3	0.0184049	9.2567	0.00439489	1	0.0172
ADReC (Drug categories with the similar adverse drug reaction)	Infarction	3	0.0138249	6.95319	0.00962597	1	0.0269
ADReC (Drug categories with the similar adverse drug reaction)	Infection	6	0.0127932	6.43429	0.00040421	0.3678	0.00326
ADReC (Drug categories with the similar adverse drug reaction)	Inflammation	4	0.0285714	14.3699	0.00019313	0.1757	0.00201
ADReC (Drug categories with the similar adverse drug reaction)	Influenza	4	0.013289	6.68369	0.00328119	1	0.0149
ADReC (Drug categories with the similar adverse drug reaction)	Influenza Like Illness	2	0.0185185	9.31384	0.0198705	1	0.0413
ADReC (Drug categories with the similar adverse drug reaction)	Injection Site Irritation	1	0.0714286	35.9248	0.027479	1	0.0485
ADReC (Drug categories with the similar adverse drug reaction)	Insomnia	8	0.0137931	6.93721	2.705e-05	0.0246	0.00053
ADReC (Drug categories with the similar adverse drug reaction)	Intermittent Claudication	1	0.0416667	20.9561	0.0466434	1	0.0681
ADReC (Drug categories with the similar adverse drug reaction)	Intestinal Necrosis	1	0.25	125.737	0.00792943	1	0.0239
ADReC (Drug categories with the similar adverse drug reaction)	Intracranial Pressure Increased	3	0.0588235	29.5851	0.0001524	0.1387	0.00165
ADReC (Drug categories with the similar adverse drug reaction)	Iritis	2	0.0512821	25.7922	0.00278948	1	0.0134
ADReC (Drug categories with the similar adverse drug reaction)	Jaundice	5	0.0167224	8.41049	0.00036877	0.3356	0.00305
ADReC (Drug categories with the similar adverse drug reaction)	Keratosis Pilaris	1	0.333333	167.649	0.00595299	1	0.0197
ADReC (Drug categories with the similar adverse drug reaction)	Lacrimation Increased	2	0.0134228	6.75097	0.0359528	1	0.0567
ADReC (Drug categories with the similar adverse drug reaction)	Laryngospasm	2	0.0232558	11.6965	0.0129357	1	0.0323
ADReC (Drug categories with the similar adverse drug reaction)	Left Ventricular Dysfunction	1	0.0769231	38.6883	0.0255415	1	0.047
ADReC (Drug categories with the similar adverse drug reaction)	Leg Cramps	2	0.0142857	7.18496	0.0320987	1	0.0533
ADReC (Drug categories with the similar adverse drug reaction)	Lethargy	3	0.0185185	9.31384	0.00432034	1	0.0169
ADReC (Drug categories with the similar adverse drug reaction)	Leukoderma	2	0.0606061	30.4817	0.00200344	1	0.0105
ADReC (Drug categories with the similar adverse drug reaction)	Leukoencephalopathy	1	0.0625	31.4342	0.0313425	1	0.0523
ADReC (Drug categories with the similar adverse drug reaction)	Leukopenia	6	0.0130435	6.56018	0.00036509	0.3322	0.00305
ADReC (Drug categories with the similar adverse drug reaction)	Lipodystrophy	1	0.0769231	38.6883	0.0255415	1	0.047
ADReC (Drug categories with the similar adverse drug reaction)	Lipodystrophy Acquired	1	0.0833333	41.9123	0.0236002	1	0.0455
ADReC (Drug categories with the similar adverse drug reaction)	Lipoma	1	0.1	50.2947	0.0197058	1	0.0411
ADReC (Drug categories with the similar adverse drug reaction)	Liver Disorder	2	0.025	12.5737	0.011272	1	0.0296
ADReC (Drug categories with the similar adverse drug reaction)	Loss Of Consciousness	6	0.0159575	8.02576	0.00012446	0.1133	0.00149
ADReC (Drug categories with the similar adverse drug reaction)	Lung Neoplasm Malignant	1	0.0434783	21.8673	0.044744	1	0.066
ADReC (Drug categories with the similar adverse drug reaction)	Macule	2	0.285714	143.699	8.247e-05	0.075	0.0011
ADReC (Drug categories with the similar adverse drug reaction)	Maculopathy	2	0.0666667	33.5298	0.00165711	1	0.00898
ADReC (Drug categories with the similar adverse drug reaction)	Malabsorption	1	0.125	62.8684	0.015796	1	0.0358
ADReC (Drug categories with the similar adverse drug reaction)	Malaise	7	0.0159453	8.01966	3.456e-05	0.0315	0.000629
ADReC (Drug categories with the similar adverse drug reaction)	Malignant Melanoma	1	0.0526316	26.4709	0.0371089	1	0.0575
ADReC (Drug categories with the similar adverse drug reaction)	Melaena	2	0.0138889	6.98538	0.0337904	1	0.0546
ADReC (Drug categories with the similar adverse drug reaction)	Meningism	1	0.0833333	41.9123	0.0236002	1	0.0455
ADReC (Drug categories with the similar adverse drug reaction)	Menopausal Symptoms	2	0.016129	8.11205	0.0256854	1	0.047
ADReC (Drug categories with the similar adverse drug reaction)	Menorrhagia	2	0.0224719	11.3022	0.0138052	1	0.0335
ADReC (Drug categories with the similar adverse drug reaction)	Menstrual Disorder	2	0.0215054	10.8161	0.0150027	1	0.0358
ADReC (Drug categories with the similar adverse drug reaction)	Mental Disability	2	0.0149254	7.50668	0.0296264	1	0.0508
ADReC (Drug categories with the similar adverse drug reaction)	Metabolic Acidosis	2	0.0645161	32.4482	0.00176906	1	0.00941
ADReC (Drug categories with the similar adverse drug reaction)	Metastasis	1	0.0769231	38.6883	0.0255415	1	0.047
ADReC (Drug categories with the similar adverse drug reaction)	Methaemoglobinaemia	1	0.0416667	20.9561	0.0466434	1	0.0681
ADReC (Drug categories with the similar adverse drug reaction)	Microangiopathy	1	0.2	100.589	0.00990194	1	0.0269
ADReC (Drug categories with the similar adverse drug reaction)	Migraine	4	0.0203046	10.2121	0.00070097	0.6379	0.00502
ADReC (Drug categories with the similar adverse drug reaction)	Monoplegia	1	0.0714286	35.9248	0.027479	1	0.0485
ADReC (Drug categories with the similar adverse drug reaction)	Mood Swings	2	0.0120482	6.05961	0.0436859	1	0.0651
ADReC (Drug categories with the similar adverse drug reaction)	Motor Dysfunction	1	0.0769231	38.6883	0.0255415	1	0.047
ADReC (Drug categories with the similar adverse drug reaction)	Mouth Ulceration	2	0.0141844	7.13401	0.0325184	1	0.0539
ADReC (Drug categories with the similar adverse drug reaction)	Movement Disorder	1	0.04	20.1179	0.0485389	1	0.07
ADReC (Drug categories with the similar adverse drug reaction)	Mucosal Dryness	1	0.2	100.589	0.00990194	1	0.0269
ADReC (Drug categories with the similar adverse drug reaction)	Multi-Organ Failure	1	0.0588235	29.5851	0.0332684	1	0.0539
ADReC (Drug categories with the similar adverse drug reaction)	Muscle Atrophy	1	0.0454546	22.8612	0.0428409	1	0.064
ADReC (Drug categories with the similar adverse drug reaction)	Muscle Fatigue	1	0.25	125.737	0.00792943	1	0.0239
ADReC (Drug categories with the similar adverse drug reaction)	Muscle Spasms	5	0.0122249	6.1485	0.00148978	1	0.00832
ADReC (Drug categories with the similar adverse drug reaction)	Muscle Spasticity	1	0.111111	55.883	0.0177529	1	0.0385
ADReC (Drug categories with the similar adverse drug reaction)	Muscle Tightness	1	0.0588235	29.5851	0.0332684	1	0.0539
ADReC (Drug categories with the similar adverse drug reaction)	Muscle Twitching	3	0.0229008	11.5179	0.00238045	1	0.0119
ADReC (Drug categories with the similar adverse drug reaction)	Muscular Weakness	6	0.01875	9.43026	5.161e-05	0.047	0.000807
ADReC (Drug categories with the similar adverse drug reaction)	Musculoskeletal Discomfort	7	0.0152505	7.67022	4.571e-05	0.0416	0.000743
ADReC (Drug categories with the similar adverse drug reaction)	Musculoskeletal Pain	3	0.0227273	11.4306	0.00243223	1	0.0121
ADReC (Drug categories with the similar adverse drug reaction)	Myalgia	8	0.0167715	8.43518	6.71e-06	0.0061	0.000179
ADReC (Drug categories with the similar adverse drug reaction)	Myocardial Depression	1	0.2	100.589	0.00990194	1	0.0269
ADReC (Drug categories with the similar adverse drug reaction)	Myocardial Infarction	3	0.011236	5.65109	0.0167158	1	0.0377
ADReC (Drug categories with the similar adverse drug reaction)	Myocardial Ischaemia	2	0.0232558	11.6965	0.0129357	1	0.0323
ADReC (Drug categories with the similar adverse drug reaction)	Myopathy	2	0.0253165	12.7328	0.0110046	1	0.0293
ADReC (Drug categories with the similar adverse drug reaction)	Nail Discolouration	1	0.1	50.2947	0.0197058	1	0.0411
ADReC (Drug categories with the similar adverse drug reaction)	Nasopharyngitis	3	0.0144928	7.28909	0.00847277	1	0.0253
ADReC (Drug categories with the similar adverse drug reaction)	Nausea	16	0.0165975	8.34767	0	2.17e-07	5.87e-08
ADReC (Drug categories with the similar adverse drug reaction)	Neck Pain	2	0.015748	7.92043	0.0268437	1	0.0485
ADReC (Drug categories with the similar adverse drug reaction)	Necrosis	4	0.0232558	11.6965	0.00042176	0.3838	0.00334
ADReC (Drug categories with the similar adverse drug reaction)	Necrotising Colitis	1	0.0909091	45.7225	0.0216549	1	0.043
ADReC (Drug categories with the similar adverse drug reaction)	Neoplasm	2	0.015625	7.85855	0.0272344	1	0.0485
ADReC (Drug categories with the similar adverse drug reaction)	Nephrolithiasis	3	0.0288462	14.5081	0.00123203	1	0.00729
ADReC (Drug categories with the similar adverse drug reaction)	Nephropathy	2	0.0363636	18.289	0.00547373	1	0.0197
ADReC (Drug categories with the similar adverse drug reaction)	Nervous System Disorder	2	0.0392157	19.7234	0.00472445	1	0.0181
ADReC (Drug categories with the similar adverse drug reaction)	Nervousness	5	0.013587	6.83352	0.0009365	0.8522	0.00613
ADReC (Drug categories with the similar adverse drug reaction)	Neuralgia	2	0.0212766	10.701	0.0153089	1	0.0358
ADReC (Drug categories with the similar adverse drug reaction)	Neuromyopathy	1	0.0909091	45.7225	0.0216549	1	0.043
ADReC (Drug categories with the similar adverse drug reaction)	Neuropathy	5	0.0233645	11.7511	7.854e-05	0.0715	0.0011
ADReC (Drug categories with the similar adverse drug reaction)	Neuropathy Peripheral	6	0.0227273	11.4306	1.77e-05	0.0161	0.000393
ADReC (Drug categories with the similar adverse drug reaction)	Neutropenia	5	0.0174216	8.76215	0.00030599	0.2785	0.00273
ADReC (Drug categories with the similar adverse drug reaction)	Neutrophil Count Abnormal	1	0.0714286	35.9248	0.027479	1	0.0485
ADReC (Drug categories with the similar adverse drug reaction)	Neutrophil Count Decreased	2	0.0444444	22.3532	0.00369749	1	0.0159
ADReC (Drug categories with the similar adverse drug reaction)	Nightmare	2	0.0186916	9.40089	0.0195279	1	0.0411
ADReC (Drug categories with the similar adverse drug reaction)	Nocturia	2	0.0169491	8.52453	0.0234323	1	0.0455
ADReC (Drug categories with the similar adverse drug reaction)	Nystagmus	2	0.0232558	11.6965	0.0129357	1	0.0323
ADReC (Drug categories with the similar adverse drug reaction)	Obesity	1	0.0714286	35.9248	0.027479	1	0.0485
ADReC (Drug categories with the similar adverse drug reaction)	Obsessive-Compulsive Disorder	1	0.2	100.589	0.00990194	1	0.0269
ADReC (Drug categories with the similar adverse drug reaction)	Oedema	12	0.0188976	9.50452	1e-08	8.98e-06	8.98e-07
ADReC (Drug categories with the similar adverse drug reaction)	Oedema Peripheral	7	0.0214067	10.7665	5.25e-06	0.00477	0.000145
ADReC (Drug categories with the similar adverse drug reaction)	Oesophagitis	4	0.0253165	12.7328	0.00030605	0.2785	0.00273
ADReC (Drug categories with the similar adverse drug reaction)	Oligomenorrhoea	1	0.166667	83.8246	0.0118705	1	0.0301
ADReC (Drug categories with the similar adverse drug reaction)	Oliguria	2	0.0185185	9.31384	0.0198705	1	0.0413
ADReC (Drug categories with the similar adverse drug reaction)	Onycholysis	1	0.0833333	41.9123	0.0236002	1	0.0455
ADReC (Drug categories with the similar adverse drug reaction)	Opportunistic Infection	1	0.0666667	33.5298	0.0294127	1	0.0505
ADReC (Drug categories with the similar adverse drug reaction)	Optic Atrophy	1	0.0909091	45.7225	0.0216549	1	0.043
ADReC (Drug categories with the similar adverse drug reaction)	Oral Pain	1	0.0666667	33.5298	0.0294127	1	0.0505
ADReC (Drug categories with the similar adverse drug reaction)	Organ Failure	1	0.05	25.1474	0.0390234	1	0.0595
ADReC (Drug categories with the similar adverse drug reaction)	Oropharyngeal Discomfort	2	0.0273973	13.7794	0.00946063	1	0.0269
ADReC (Drug categories with the similar adverse drug reaction)	Oropharyngeal Pain	6	0.0368098	18.5134	1.12e-06	0.00102	5.11e-05
ADReC (Drug categories with the similar adverse drug reaction)	Orthostatic Hypotension	4	0.0195122	9.81361	0.00081267	0.7395	0.00548
ADReC (Drug categories with the similar adverse drug reaction)	Osteoarthritis	4	0.0205128	10.3169	0.00067483	0.6141	0.00491
ADReC (Drug categories with the similar adverse drug reaction)	Ovarian Disorder	1	0.0555556	27.9415	0.0351906	1	0.0556
ADReC (Drug categories with the similar adverse drug reaction)	Pain	11	0.0144547	7.26994	5.7e-07	0.000517	2.87e-05
ADReC (Drug categories with the similar adverse drug reaction)	Pain Aggravated	1	0.125	62.8684	0.015796	1	0.0358
ADReC (Drug categories with the similar adverse drug reaction)	Pain In Extremity	6	0.029703	14.939	3.88e-06	0.00353	0.000114
ADReC (Drug categories with the similar adverse drug reaction)	Palmar-Plantar Erythrodysaesthesia Syndrome	2	0.0833333	41.9123	0.00105977	0.9644	0.00647
ADReC (Drug categories with the similar adverse drug reaction)	Palpitations	5	0.0123762	6.2246	0.00141191	1	0.00803
ADReC (Drug categories with the similar adverse drug reaction)	Pancreatitis	4	0.0148148	7.45107	0.00222449	1	0.0114
ADReC (Drug categories with the similar adverse drug reaction)	Pancytopenia	5	0.0206612	10.3915	0.00013948	0.1269	0.00161
ADReC (Drug categories with the similar adverse drug reaction)	Papule	2	0.133333	67.0596	0.000408	0.3713	0.00326
ADReC (Drug categories with the similar adverse drug reaction)	Paraesthesia	8	0.0143369	7.21071	2.059e-05	0.0187	0.000436
ADReC (Drug categories with the similar adverse drug reaction)	Paralysis	4	0.0330578	16.6264	0.00011029	0.1004	0.00136
ADReC (Drug categories with the similar adverse drug reaction)	Paranoia	2	0.025	12.5737	0.011272	1	0.0296
ADReC (Drug categories with the similar adverse drug reaction)	Paraplegia	1	0.0833333	41.9123	0.0236002	1	0.0455
ADReC (Drug categories with the similar adverse drug reaction)	Paresis	2	0.0526316	26.4709	0.00264992	1	0.0129
ADReC (Drug categories with the similar adverse drug reaction)	Paresthesia Of Limbs	1	0.25	125.737	0.00792943	1	0.0239
ADReC (Drug categories with the similar adverse drug reaction)	Parosmia	2	0.0232558	11.6965	0.0129357	1	0.0323
ADReC (Drug categories with the similar adverse drug reaction)	Parotid Gland Enlargement	1	0.0454546	22.8612	0.0428409	1	0.064
ADReC (Drug categories with the similar adverse drug reaction)	Periodontitis	1	0.0666667	33.5298	0.0294127	1	0.0505
ADReC (Drug categories with the similar adverse drug reaction)	Periorbital Oedema	4	0.054054	27.1863	1.609e-05	0.0146	0.000375
ADReC (Drug categories with the similar adverse drug reaction)	Peroneal Nerve Palsy	1	0.0833333	41.9123	0.0236002	1	0.0455
ADReC (Drug categories with the similar adverse drug reaction)	Petechiae	3	0.0280374	14.1013	0.00133692	1	0.00765
ADReC (Drug categories with the similar adverse drug reaction)	Pharyngitis	4	0.0115607	5.81442	0.00535536	1	0.0197
ADReC (Drug categories with the similar adverse drug reaction)	Phlebitis	2	0.0153846	7.73765	0.0280227	1	0.0493
ADReC (Drug categories with the similar adverse drug reaction)	Photodermatosis	1	0.333333	167.649	0.00595299	1	0.0197
ADReC (Drug categories with the similar adverse drug reaction)	Photosensitivity Reaction	5	0.0183823	9.24536	0.00023931	0.2178	0.00234
ADReC (Drug categories with the similar adverse drug reaction)	Pneumocystis Jiroveci Pneumonia	1	0.0714286	35.9248	0.027479	1	0.0485
ADReC (Drug categories with the similar adverse drug reaction)	Pneumonia	4	0.0135135	6.79659	0.00309151	1	0.0142
ADReC (Drug categories with the similar adverse drug reaction)	Pollakiuria	3	0.0118577	5.9638	0.0145049	1	0.0348
ADReC (Drug categories with the similar adverse drug reaction)	Polyarthritis	1	0.142857	71.8496	0.0138352	1	0.0335
ADReC (Drug categories with the similar adverse drug reaction)	Polyuria	4	0.0253165	12.7328	0.00030605	0.2785	0.00273
ADReC (Drug categories with the similar adverse drug reaction)	Primary Hypothyroidism	1	0.5	251.474	0.00397261	1	0.0159
ADReC (Drug categories with the similar adverse drug reaction)	Proctitis	1	0.04	20.1179	0.0485389	1	0.07
ADReC (Drug categories with the similar adverse drug reaction)	Protein Urine Present	3	0.0352941	17.7511	0.00068727	0.6254	0.00496
ADReC (Drug categories with the similar adverse drug reaction)	Proteinuria	3	0.029703	14.939	0.00113249	1	0.00687
ADReC (Drug categories with the similar adverse drug reaction)	Pruritus	10	0.0130548	6.56589	4.48e-06	0.00408	0.000127
ADReC (Drug categories with the similar adverse drug reaction)	Psychiatric Symptom	1	0.1	50.2947	0.0197058	1	0.0411
ADReC (Drug categories with the similar adverse drug reaction)	Psychomotor Skills Impaired	1	0.333333	167.649	0.00595299	1	0.0197
ADReC (Drug categories with the similar adverse drug reaction)	Psychotic Disorder	5	0.025641	12.8961	5.067e-05	0.0461	0.000807
ADReC (Drug categories with the similar adverse drug reaction)	Pulmonary Embolism	2	0.0140845	7.08377	0.0329403	1	0.0539
ADReC (Drug categories with the similar adverse drug reaction)	Pulmonary Haemorrhage	2	0.0833333	41.9123	0.00105977	0.9644	0.00647
ADReC (Drug categories with the similar adverse drug reaction)	Pulmonary Oedema	2	0.0137931	6.93721	0.0342187	1	0.0552
ADReC (Drug categories with the similar adverse drug reaction)	Purpura	4	0.0173913	8.74691	0.00124215	1	0.00729
ADReC (Drug categories with the similar adverse drug reaction)	Pyrexia	9	0.0163339	8.21511	2.23e-06	0.00203	7.82e-05
ADReC (Drug categories with the similar adverse drug reaction)	Quadriparesis	1	0.333333	167.649	0.00595299	1	0.0197
ADReC (Drug categories with the similar adverse drug reaction)	Rash	14	0.0155902	7.84105	1e-08	6.15e-06	6.83e-07
ADReC (Drug categories with the similar adverse drug reaction)	Rash Erythematous	4	0.0421053	21.1767	4.306e-05	0.0392	0.000716
ADReC (Drug categories with the similar adverse drug reaction)	Rash Follicular	2	0.2	100.589	0.00017602	0.1602	0.00188
ADReC (Drug categories with the similar adverse drug reaction)	Rash Maculo-Papular	4	0.0273973	13.7794	0.00022668	0.2063	0.00224
ADReC (Drug categories with the similar adverse drug reaction)	Rash Papular	2	0.0444444	22.3532	0.00369749	1	0.0159
ADReC (Drug categories with the similar adverse drug reaction)	Rash Pustular	2	0.0243902	12.267	0.0118153	1	0.0301
ADReC (Drug categories with the similar adverse drug reaction)	Reflux Oesophagitis	2	0.166667	83.8246	0.00025748	0.2343	0.00247
ADReC (Drug categories with the similar adverse drug reaction)	Regressive Behaviour	1	0.25	125.737	0.00792943	1	0.0239
ADReC (Drug categories with the similar adverse drug reaction)	Renal Failure	3	0.00993377	4.99617	0.0230231	1	0.0455
ADReC (Drug categories with the similar adverse drug reaction)	Renal Failure Acute	3	0.0188679	9.48957	0.00410133	1	0.0164
ADReC (Drug categories with the similar adverse drug reaction)	Renal Failure Chronic	1	0.0666667	33.5298	0.0294127	1	0.0505
ADReC (Drug categories with the similar adverse drug reaction)	Renal Impairment	4	0.0253165	12.7328	0.00030605	0.2785	0.00273
ADReC (Drug categories with the similar adverse drug reaction)	Respiratory Disorder	3	0.0204082	10.2642	0.00329357	1	0.0149
ADReC (Drug categories with the similar adverse drug reaction)	Respiratory Distress	2	0.0263158	13.2355	0.0102196	1	0.0275
ADReC (Drug categories with the similar adverse drug reaction)	Respiratory Failure	2	0.018018	9.06211	0.0209131	1	0.043
ADReC (Drug categories with the similar adverse drug reaction)	Respiratory Paralysis	1	0.125	62.8684	0.015796	1	0.0358
ADReC (Drug categories with the similar adverse drug reaction)	Respiratory Tract Infection	4	0.0173913	8.74691	0.00124215	1	0.00729
ADReC (Drug categories with the similar adverse drug reaction)	Retinal Toxicity	1	0.5	251.474	0.00397261	1	0.0159
ADReC (Drug categories with the similar adverse drug reaction)	Retinal Vascular Occlusion	1	0.2	100.589	0.00990194	1	0.0269
ADReC (Drug categories with the similar adverse drug reaction)	Retinitis Pigmentosa	2	0.0869565	43.7346	0.00097274	0.8852	0.00615
ADReC (Drug categories with the similar adverse drug reaction)	Reversible Posterior Leukoencephalopathy Syndrome	1	0.0769231	38.6883	0.0255415	1	0.047
ADReC (Drug categories with the similar adverse drug reaction)	Rhabdomyolysis	3	0.0309278	15.5551	0.00100788	0.9172	0.00628
ADReC (Drug categories with the similar adverse drug reaction)	Salivary Gland Pain	1	0.2	100.589	0.00990194	1	0.0269
ADReC (Drug categories with the similar adverse drug reaction)	Sciatica	1	0.0476191	23.9499	0.040934	1	0.0621
ADReC (Drug categories with the similar adverse drug reaction)	Seborrhoeic Keratosis	1	0.333333	167.649	0.00595299	1	0.0197
ADReC (Drug categories with the similar adverse drug reaction)	Sedation	2	0.0210526	10.5884	0.0156177	1	0.0358
ADReC (Drug categories with the similar adverse drug reaction)	Sensory Loss	3	0.0333333	16.7649	0.00081144	0.7384	0.00548
ADReC (Drug categories with the similar adverse drug reaction)	Septic Shock	1	0.05	25.1474	0.0390234	1	0.0595
ADReC (Drug categories with the similar adverse drug reaction)	Serum Sickness-Like Reaction	1	0.05	25.1474	0.0390234	1	0.0595
ADReC (Drug categories with the similar adverse drug reaction)	Shock	7	0.015873	7.98329	3.557e-05	0.0324	0.000635
ADReC (Drug categories with the similar adverse drug reaction)	Shoulder Pain	1	0.04	20.1179	0.0485389	1	0.07
ADReC (Drug categories with the similar adverse drug reaction)	Sinus Arrest	1	0.0588235	29.5851	0.0332684	1	0.0539
ADReC (Drug categories with the similar adverse drug reaction)	Sinusitis	3	0.00949367	4.77482	0.025859	1	0.0473
ADReC (Drug categories with the similar adverse drug reaction)	Skin Depigmentation	1	0.142857	71.8496	0.0138352	1	0.0335
ADReC (Drug categories with the similar adverse drug reaction)	Skin Discolouration	2	0.0136986	6.88969	0.0346491	1	0.0556
ADReC (Drug categories with the similar adverse drug reaction)	Skin Disorder	3	0.0172414	8.67151	0.00526665	1	0.0197
ADReC (Drug categories with the similar adverse drug reaction)	Skin Exfoliation	4	0.0307692	15.4753	0.00014538	0.1323	0.00163
ADReC (Drug categories with the similar adverse drug reaction)	Skin Papilloma	2	0.1	50.2947	0.00073342	0.6674	0.00514
ADReC (Drug categories with the similar adverse drug reaction)	Sleep Disorder	2	0.0140845	7.08377	0.0329403	1	0.0539
ADReC (Drug categories with the similar adverse drug reaction)	Somnolence	9	0.0160714	8.08308	2.55e-06	0.00232	8.27e-05
ADReC (Drug categories with the similar adverse drug reaction)	Squamous Cell Carcinoma Of Skin	1	0.25	125.737	0.00792943	1	0.0239
ADReC (Drug categories with the similar adverse drug reaction)	Staphylococcal Bacteraemia	1	0.2	100.589	0.00990194	1	0.0269
ADReC (Drug categories with the similar adverse drug reaction)	Stevens-Johnson Syndrome	5	0.0232558	11.6965	8.028e-05	0.0731	0.0011
ADReC (Drug categories with the similar adverse drug reaction)	Stomatitis	4	0.0136986	6.88969	0.00294525	1	0.0137
ADReC (Drug categories with the similar adverse drug reaction)	Strabismus	1	0.0555556	27.9415	0.0351906	1	0.0556
ADReC (Drug categories with the similar adverse drug reaction)	Subcutaneous Abscess	1	0.2	100.589	0.00990194	1	0.0269
ADReC (Drug categories with the similar adverse drug reaction)	Substance Abuse	1	0.333333	167.649	0.00595299	1	0.0197
ADReC (Drug categories with the similar adverse drug reaction)	Sudden Cardiac Death	1	0.142857	71.8496	0.0138352	1	0.0335
ADReC (Drug categories with the similar adverse drug reaction)	Sunburn	1	0.1	50.2947	0.0197058	1	0.0411
ADReC (Drug categories with the similar adverse drug reaction)	Syncope	6	0.0145279	7.30674	0.00020614	0.1876	0.00208
ADReC (Drug categories with the similar adverse drug reaction)	Taste Alteration	1	0.0526316	26.4709	0.0371089	1	0.0575
ADReC (Drug categories with the similar adverse drug reaction)	Taste Metallic	1	0.05	25.1474	0.0390234	1	0.0595
ADReC (Drug categories with the similar adverse drug reaction)	Temperature Intolerance	1	0.0714286	35.9248	0.027479	1	0.0485
ADReC (Drug categories with the similar adverse drug reaction)	Tension	4	0.0121212	6.09633	0.00453915	1	0.0176
ADReC (Drug categories with the similar adverse drug reaction)	Teratogenicity	1	0.0625	31.4342	0.0313425	1	0.0523
ADReC (Drug categories with the similar adverse drug reaction)	Testicular Pain	1	0.0588235	29.5851	0.0332684	1	0.0539
ADReC (Drug categories with the similar adverse drug reaction)	Thrombocytopenia	6	0.0114068	5.73704	0.0007338	0.6678	0.00514
ADReC (Drug categories with the similar adverse drug reaction)	Thromboembolic Event	1	0.0454546	22.8612	0.0428409	1	0.064
ADReC (Drug categories with the similar adverse drug reaction)	Thrombosis	2	0.0124224	6.24779	0.041352	1	0.0626
ADReC (Drug categories with the similar adverse drug reaction)	Thrombotic Microangiopathy	1	0.2	100.589	0.00990194	1	0.0269
ADReC (Drug categories with the similar adverse drug reaction)	Thyroid Disorder	1	0.0714286	35.9248	0.027479	1	0.0485
ADReC (Drug categories with the similar adverse drug reaction)	Thyroiditis	1	0.0909091	45.7225	0.0216549	1	0.043
ADReC (Drug categories with the similar adverse drug reaction)	Tinnitus	5	0.0146628	7.37459	0.00066712	0.6071	0.0049
ADReC (Drug categories with the similar adverse drug reaction)	Tongue Discolouration	2	0.0307692	15.4753	0.00756685	1	0.0239
ADReC (Drug categories with the similar adverse drug reaction)	Tongue Ulceration	1	0.0769231	38.6883	0.0255415	1	0.047
ADReC (Drug categories with the similar adverse drug reaction)	Tooth Discolouration	1	0.0909091	45.7225	0.0216549	1	0.043
ADReC (Drug categories with the similar adverse drug reaction)	Tooth Hypoplasia	1	0.333333	167.649	0.00595299	1	0.0197
ADReC (Drug categories with the similar adverse drug reaction)	Tooth Infection	1	0.111111	55.883	0.0177529	1	0.0385
ADReC (Drug categories with the similar adverse drug reaction)	Toothache	2	0.0307692	15.4753	0.00756685	1	0.0239
ADReC (Drug categories with the similar adverse drug reaction)	Toxic Epidermal Necrolysis	3	0.0135135	6.79659	0.0102351	1	0.0275
ADReC (Drug categories with the similar adverse drug reaction)	Tracheal Disorder	1	0.333333	167.649	0.00595299	1	0.0197
ADReC (Drug categories with the similar adverse drug reaction)	Tracheobronchitis	2	0.133333	67.0596	0.000408	0.3713	0.00326
ADReC (Drug categories with the similar adverse drug reaction)	Tremor	5	0.0126582	6.36642	0.00127936	1	0.00746
ADReC (Drug categories with the similar adverse drug reaction)	Trismus	1	0.0416667	20.9561	0.0466434	1	0.0681
ADReC (Drug categories with the similar adverse drug reaction)	Tuberculosis	1	0.0666667	33.5298	0.0294127	1	0.0505
ADReC (Drug categories with the similar adverse drug reaction)	Tumour Lysis Syndrome	2	0.1	50.2947	0.00073342	0.6674	0.00514
ADReC (Drug categories with the similar adverse drug reaction)	Tumour Necrosis	1	0.333333	167.649	0.00595299	1	0.0197
ADReC (Drug categories with the similar adverse drug reaction)	Ulcer	8	0.0299626	15.0696	9e-08	8.11e-05	6.24e-06
ADReC (Drug categories with the similar adverse drug reaction)	Upper Respiratory Tract Infection	5	0.0173611	8.73173	0.00031089	0.2829	0.00275
ADReC (Drug categories with the similar adverse drug reaction)	Urinary Incontinence	3	0.0205479	10.3345	0.0032311	1	0.0148
ADReC (Drug categories with the similar adverse drug reaction)	Urine Output	1	0.0434783	21.8673	0.044744	1	0.066
ADReC (Drug categories with the similar adverse drug reaction)	Urine Output Increased	3	0.020979	10.5513	0.00304809	1	0.0141
ADReC (Drug categories with the similar adverse drug reaction)	Urogenital Disorder	1	0.0714286	35.9248	0.027479	1	0.0485
ADReC (Drug categories with the similar adverse drug reaction)	Urticaria	10	0.0149477	7.5179	1.36e-06	0.00124	5.64e-05
ADReC (Drug categories with the similar adverse drug reaction)	Vascular Occlusion	1	0.125	62.8684	0.015796	1	0.0358
ADReC (Drug categories with the similar adverse drug reaction)	Vascular Purpura	4	0.0196078	9.86171	0.00079806	0.7262	0.00548
ADReC (Drug categories with the similar adverse drug reaction)	Vasculitis	3	0.0186335	9.37169	0.00424657	1	0.0167
ADReC (Drug categories with the similar adverse drug reaction)	Venous Thrombosis	2	0.0266667	13.4119	0.00996367	1	0.027
ADReC (Drug categories with the similar adverse drug reaction)	Ventricular Arrhythmia	2	0.0338983	17.0491	0.0062737	1	0.0207
ADReC (Drug categories with the similar adverse drug reaction)	Ventricular Dysfunction	1	0.0666667	33.5298	0.0294127	1	0.0505
ADReC (Drug categories with the similar adverse drug reaction)	Vertigo	7	0.0165877	8.34273	2.694e-05	0.0245	0.00053
ADReC (Drug categories with the similar adverse drug reaction)	Viith Nerve Paralysis	2	0.05	25.1474	0.00293243	1	0.0137
ADReC (Drug categories with the similar adverse drug reaction)	Viral Diarrhoea	1	0.0476191	23.9499	0.040934	1	0.0621
ADReC (Drug categories with the similar adverse drug reaction)	Vision Blurred	8	0.0210526	10.5884	1.27e-06	0.00116	5.5e-05
ADReC (Drug categories with the similar adverse drug reaction)	Visual Acuity Reduced	4	0.0189574	9.53455	0.00090428	0.8229	0.00596
ADReC (Drug categories with the similar adverse drug reaction)	Visual Impairment	6	0.0185185	9.31384	5.526e-05	0.0503	0.000824
ADReC (Drug categories with the similar adverse drug reaction)	Vocal Cord Paralysis	1	0.333333	167.649	0.00595299	1	0.0197
ADReC (Drug categories with the similar adverse drug reaction)	Vocal Cord Paresis	1	0.5	251.474	0.00397261	1	0.0159
ADReC (Drug categories with the similar adverse drug reaction)	Vomiting	16	0.0182025	9.1549	0	5.73e-08	5.37e-08
ADReC (Drug categories with the similar adverse drug reaction)	Weight Decreased	4	0.012987	6.53178	0.00355982	1	0.0159
ADReC (Drug categories with the similar adverse drug reaction)	Weight Increased	3	0.011194	5.63001	0.0168805	1	0.0378
ADReC (Drug categories with the similar adverse drug reaction)	White Blood Cell Count Increased	1	0.0434783	21.8673	0.044744	1	0.066
ADReC (Drug categories with the similar adverse drug reaction)	Wound Haemorrhage	1	0.142857	71.8496	0.0138352	1	0.0335
ADReC (Drug categories with the similar adverse drug reaction)	Yellow Skin	1	0.5	251.474	0.00397261	1	0.0159
ATC (Drug categories with the same anatomical therapeutic chemical classifications)	ANTHELMINTICS	1	0.1	50.2947	0.0197058	1	0.0411
ATC (Drug categories with the same anatomical therapeutic chemical classifications)	ANTIBIOTICS AND CHEMOTHERAPEUTICS FOR DERMATOLOGICAL USE	1	0.0416667	20.9561	0.0466434	1	0.0681
ATC (Drug categories with the same anatomical therapeutic chemical classifications)	ANTIEMETICS AND ANTINAUSEANTS	1	0.125	62.8684	0.015796	1	0.0358
ATC (Drug categories with the same anatomical therapeutic chemical classifications)	ANTIFUNGALS FOR DERMATOLOGICAL USE	1	0.0434783	21.8673	0.044744	1	0.066
ATC (Drug categories with the same anatomical therapeutic chemical classifications)	ANTINEOPLASTIC AGENTS	3	0.0283019	14.2344	0.00130136	1	0.00754
ATC (Drug categories with the same anatomical therapeutic chemical classifications)	ANTIPRURITICS, INCL. ANTIHISTAMINES, ANESTHETICS, ETC.	1	0.0769231	38.6883	0.0255415	1	0.047
ATC (Drug categories with the same anatomical therapeutic chemical classifications)	CALCIUM CHANNEL BLOCKERS	2	0.133333	67.0596	0.000408	0.3713	0.00326
ATC (Drug categories with the same anatomical therapeutic chemical classifications)	DIAGNOSTIC AGENTS	1	0.0714286	35.9248	0.027479	1	0.0485
ATC (Drug categories with the same anatomical therapeutic chemical classifications)	OPHTHALMOLOGICAL AND OTOLOGICAL PREPARATIONS	1	0.0909091	45.7225	0.0216549	1	0.043
ATC (Drug categories with the same anatomical therapeutic chemical classifications)	OPHTHALMOLOGICALS	3	0.0241936	12.1681	0.00203714	1	0.0107
ATC (Drug categories with the same anatomical therapeutic chemical classifications)	OTOLOGICALS	2	0.0909091	45.7225	0.00088933	0.8093	0.00591
ATC (Drug categories with the same anatomical therapeutic chemical classifications)	PSYCHOLEPTICS	2	0.0235294	11.8341	0.0126514	1	0.032
ATC (Drug categories with the same anatomical therapeutic chemical classifications)	STOMATOLOGICAL PREPARATIONS	2	0.111111	55.883	0.00059216	0.5389	0.00445
ATC (Drug categories with the same anatomical therapeutic chemical classifications)	THROAT PREPARATIONS	1	0.0909091	45.7225	0.0216549	1	0.043
ATC (Drug categories with the same anatomical therapeutic chemical classifications)	VASOPROTECTIVES	1	0.0454546	22.8612	0.0428409	1	0.064
Category (Drug categories with the same therapeutic or general categories)	Adjuvants	1	0.125	62.8684	0.015796	1	0.0358
Category (Drug categories with the same therapeutic or general categories)	Anesthetics, Local	1	0.0625	31.4342	0.0313425	1	0.0523
Category (Drug categories with the same therapeutic or general categories)	Anti-Anxiety Agents	1	0.0555556	27.9415	0.0351906	1	0.0556
Category (Drug categories with the same therapeutic or general categories)	Anti-Arrhythmia Agents	2	0.0363636	18.289	0.00547373	1	0.0197
Category (Drug categories with the same therapeutic or general categories)	Anti-Bacterial Agents	2	0.015625	7.85855	0.0272344	1	0.0485
Category (Drug categories with the same therapeutic or general categories)	Anti-HIV Agents	1	0.0526316	26.4709	0.0371089	1	0.0575
Category (Drug categories with the same therapeutic or general categories)	Anticoagulants	1	0.0666667	33.5298	0.0294127	1	0.0505
Category (Drug categories with the same therapeutic or general categories)	Anticonvulsants	2	0.0526316	26.4709	0.00264992	1	0.0129
Category (Drug categories with the same therapeutic or general categories)	Antimetabolites	1	0.0625	31.4342	0.0313425	1	0.0523
Category (Drug categories with the same therapeutic or general categories)	Antineoplastic Agents, Phytogenic	1	0.0909091	45.7225	0.0216549	1	0.043
Category (Drug categories with the same therapeutic or general categories)	Antiprotozoal Agents	1	0.0769231	38.6883	0.0255415	1	0.047
Category (Drug categories with the same therapeutic or general categories)	Antispasmodics	1	0.0555556	27.9415	0.0351906	1	0.0556
Category (Drug categories with the same therapeutic or general categories)	Calcium Channel Blockers	1	0.0555556	27.9415	0.0351906	1	0.0556
Category (Drug categories with the same therapeutic or general categories)	Chelating Agents	1	0.0909091	45.7225	0.0216549	1	0.043
Category (Drug categories with the same therapeutic or general categories)	Dihydropyridines	1	0.333333	167.649	0.00595299	1	0.0197
Category (Drug categories with the same therapeutic or general categories)	Dipeptidyl-Peptidase IV Inhibitors	1	0.2	100.589	0.00990194	1	0.0269
Category (Drug categories with the same therapeutic or general categories)	GABA Modulators	1	0.0555556	27.9415	0.0351906	1	0.0556
Category (Drug categories with the same therapeutic or general categories)	Iron Chelating Agents	1	0.333333	167.649	0.00595299	1	0.0197
Category (Drug categories with the same therapeutic or general categories)	Muscarinic Antagonists	1	0.04	20.1179	0.0485389	1	0.07
Category (Drug categories with the same therapeutic or general categories)	Protein Synthesis Inhibitors	1	0.0769231	38.6883	0.0255415	1	0.047
Category (Drug categories with the same therapeutic or general categories)	Reverse Transcriptase Inhibitors	1	0.0666667	33.5298	0.0294127	1	0.0505
Category (Drug categories with the same therapeutic or general categories)	Tetracyclines	1	0.1	50.2947	0.0197058	1	0.0411
Category (Drug categories with the same therapeutic or general categories)	Tubulin Modulators	1	0.1	50.2947	0.0197058	1	0.0411
Category (Drug categories with the same therapeutic or general categories)	Voltage-Gated Sodium Channel Blockers	1	0.1	50.2947	0.0197058	1	0.0411
Classification (Drug categories with the same chemical structure classifications)	Benzoxazines	1	0.125	62.8684	0.015796	1	0.0358
Classification (Drug categories with the same chemical structure classifications)	Pyridines and Derivatives	4	0.0283688	14.268	0.00019845	0.1806	0.00203
Classification (Drug categories with the same chemical structure classifications)	Rhazinilam Alkaloids	1	0.333333	167.649	0.00595299	1	0.0197
Disease (Drug categories with the same disease)	advanced renal cell carcinoma	1	0.333333	167.649	0.00595299	1	0.0197
Disease (Drug categories with the same disease)	angina pectoris	1	0.2	100.589	0.00990194	1	0.0269
Disease (Drug categories with the same disease)	atrial fibrillation	1	0.05	25.1474	0.0390234	1	0.0595
Disease (Drug categories with the same disease)	hypertension and angina	1	0.333333	167.649	0.00595299	1	0.0197
Disease (Drug categories with the same disease)	worm infestations	1	0.5	251.474	0.00397261	1	0.0159
Pathway (Drug categories with the same pathways)	Lidocaine (Antiarrhythmic) Action Pathway	1	0.333333	167.649	0.00595299	1	0.0197
Pathway (Drug categories with the same pathways)	Lidocaine (Local Anaesthetic) Action Pathway	1	0.2	100.589	0.00990194	1	0.0269
Pathway (Drug categories with the same pathways)	Nifedipine Action Pathway	1	0.333333	167.649	0.00595299	1	0.0197
Pathway (Drug categories with the same pathways)	Tetracycline Action Pathway	1	0.0909091	45.7225	0.0216549	1	0.043
Pathway (Drug categories with the same pathways)	Verapamil Action Pathway	1	0.333333	167.649	0.00595299	1	0.0197
Pathway (Drug categories with the same pathways)	Warfarin Action Pathway	1	0.5	251.474	0.00397261	1	0.0159
Target (Drug categories with the same targets)	16S rRNA	1	0.0526316	26.4709	0.0371089	1	0.0575
Target (Drug categories with the same targets)	30S ribosomal protein S14	1	0.5	251.474	0.00397261	1	0.0159
Target (Drug categories with the same targets)	30S ribosomal protein S19	1	0.333333	167.649	0.00595299	1	0.0197
Target (Drug categories with the same targets)	30S ribosomal protein S3	1	0.5	251.474	0.00397261	1	0.0159
Target (Drug categories with the same targets)	30S ribosomal protein S7	1	0.5	251.474	0.00397261	1	0.0159
Target (Drug categories with the same targets)	30S ribosomal protein S8	1	0.5	251.474	0.00397261	1	0.0159
Target (Drug categories with the same targets)	ATP-sensitive inward rectifier potassium channel 11	1	0.142857	71.8496	0.0138352	1	0.0335
Target (Drug categories with the same targets)	Calmodulin	1	0.04	20.1179	0.0485389	1	0.07
Target (Drug categories with the same targets)	Camphor 5-monooxygenase	1	0.0588235	29.5851	0.0332684	1	0.0539
Target (Drug categories with the same targets)	Cytochrome P450 11B1, mitochondrial	1	0.5	251.474	0.00397261	1	0.0159
Target (Drug categories with the same targets)	Epidermal growth factor receptor	1	0.0526316	26.4709	0.0371089	1	0.0575
Target (Drug categories with the same targets)	Fumarate reductase flavoprotein subunit	1	0.111111	55.883	0.0177529	1	0.0385
Target (Drug categories with the same targets)	Gamma-aminobutyric acid receptor subunit alpha-4	1	0.04	20.1179	0.0485389	1	0.07
Target (Drug categories with the same targets)	Gamma-aminobutyric acid receptor subunit alpha-6	1	0.04	20.1179	0.0485389	1	0.07
Target (Drug categories with the same targets)	Gamma-aminobutyric acid receptor subunit beta-1	1	0.0526316	26.4709	0.0371089	1	0.0575
Target (Drug categories with the same targets)	Gamma-aminobutyric acid receptor subunit beta-2	1	0.0555556	27.9415	0.0351906	1	0.0556
Target (Drug categories with the same targets)	Gamma-aminobutyric acid receptor subunit beta-3	1	0.05	25.1474	0.0390234	1	0.0595
Target (Drug categories with the same targets)	Gamma-aminobutyric acid receptor subunit delta	1	0.0588235	29.5851	0.0332684	1	0.0539
Target (Drug categories with the same targets)	Gamma-aminobutyric acid receptor subunit epsilon	1	0.0588235	29.5851	0.0332684	1	0.0539
Target (Drug categories with the same targets)	Gamma-aminobutyric acid receptor subunit gamma-1	1	0.0588235	29.5851	0.0332684	1	0.0539
Target (Drug categories with the same targets)	Gamma-aminobutyric acid receptor subunit gamma-2	1	0.0555556	27.9415	0.0351906	1	0.0556
Target (Drug categories with the same targets)	Gamma-aminobutyric acid receptor subunit gamma-3	1	0.0625	31.4342	0.0313425	1	0.0523
Target (Drug categories with the same targets)	Gamma-aminobutyric acid receptor subunit pi	1	0.0625	31.4342	0.0313425	1	0.0523
Target (Drug categories with the same targets)	Gamma-aminobutyric acid receptor subunit rho-1	1	0.0588235	29.5851	0.0332684	1	0.0539
Target (Drug categories with the same targets)	Gamma-aminobutyric acid receptor subunit rho-2	1	0.0625	31.4342	0.0313425	1	0.0523
Target (Drug categories with the same targets)	Gamma-aminobutyric acid receptor subunit rho-3	1	0.0625	31.4342	0.0313425	1	0.0523
Target (Drug categories with the same targets)	Gamma-aminobutyric acid receptor subunit theta	1	0.125	62.8684	0.015796	1	0.0358
Target (Drug categories with the same targets)	Macrophage colony-stimulating factor 1 receptor	1	0.2	100.589	0.00990194	1	0.0269
Target (Drug categories with the same targets)	Mast/stem cell growth factor receptor Kit	1	0.0714286	35.9248	0.027479	1	0.0485
Target (Drug categories with the same targets)	Platelet-derived growth factor receptor alpha	1	0.125	62.8684	0.015796	1	0.0358
Target (Drug categories with the same targets)	Platelet-derived growth factor receptor beta	1	0.111111	55.883	0.0177529	1	0.0385
Target (Drug categories with the same targets)	Potassium voltage-gated channel subfamily A member 1	1	0.125	62.8684	0.015796	1	0.0358
Target (Drug categories with the same targets)	Receptor-type tyrosine-protein kinase FLT3	1	0.125	62.8684	0.015796	1	0.0358
Target (Drug categories with the same targets)	Reverse Transcriptase	1	0.0833333	41.9123	0.0236002	1	0.0455
Target (Drug categories with the same targets)	Serine/threonine-protein kinase B-raf	1	0.111111	55.883	0.0177529	1	0.0385
Target (Drug categories with the same targets)	Sodium channel protein type 1 subunit alpha	1	0.111111	55.883	0.0177529	1	0.0385
Target (Drug categories with the same targets)	Sodium channel protein type 10 subunit alpha	1	0.0625	31.4342	0.0313425	1	0.0523
Target (Drug categories with the same targets)	Sodium channel protein type 5 subunit alpha	2	0.0689655	34.686	0.00154868	1	0.00859
Target (Drug categories with the same targets)	Sodium channel protein type 9 subunit alpha	1	0.2	100.589	0.00990194	1	0.0269
Target (Drug categories with the same targets)	Sucrase-isomaltase, intestinal	1	0.5	251.474	0.00397261	1	0.0159
Target (Drug categories with the same targets)	Tubulin alpha-1A chain	1	0.142857	71.8496	0.0138352	1	0.0335
Target (Drug categories with the same targets)	Tubulin alpha-4A chain	1	0.142857	71.8496	0.0138352	1	0.0335
Target (Drug categories with the same targets)	Tubulin beta chain	2	0.181818	91.445	0.00021485	0.1955	0.00215
Target (Drug categories with the same targets)	Tubulin beta-4B chain	1	0.166667	83.8246	0.0118705	1	0.0301
Target (Drug categories with the same targets)	Vascular endothelial growth factor receptor 1	1	0.0909091	45.7225	0.0216549	1	0.043
Target (Drug categories with the same targets)	Vascular endothelial growth factor receptor 3	1	0.111111	55.883	0.0177529	1	0.0385
Target (Drug categories with the same targets)	Vitamin K epoxide reductase complex subunit 1	1	0.166667	83.8246	0.0118705	1	0.0301
Target (Drug categories with the same targets)	Voltage-dependent L-type calcium channel subunit alpha-1C	2	0.111111	55.883	0.00059216	0.5389	0.00445
Target (Drug categories with the same targets)	Voltage-dependent L-type calcium channel subunit alpha-1D	2	0.142857	71.8496	0.00035407	0.3222	0.00298
Target (Drug categories with the same targets)	Voltage-dependent L-type calcium channel subunit alpha-1F	1	0.166667	83.8246	0.0118705	1	0.0301
Target (Drug categories with the same targets)	Voltage-dependent L-type calcium channel subunit alpha-1S	2	0.142857	71.8496	0.00035407	0.3222	0.00298
Target (Drug categories with the same targets)	Voltage-dependent L-type calcium channel subunit beta-1	1	0.166667	83.8246	0.0118705	1	0.0301
Target (Drug categories with the same targets)	Voltage-dependent L-type calcium channel subunit beta-2	2	0.153846	77.3765	0.00030389	0.2765	0.00273
Target (Drug categories with the same targets)	Voltage-dependent L-type calcium channel subunit beta-3	1	0.25	125.737	0.00792943	1	0.0239
Target (Drug categories with the same targets)	Voltage-dependent L-type calcium channel subunit beta-4	1	0.25	125.737	0.00792943	1	0.0239
Target (Drug categories with the same targets)	Voltage-dependent N-type calcium channel subunit alpha-1B	1	0.2	100.589	0.00990194	1	0.0269
Target (Drug categories with the same targets)	Voltage-dependent P/Q-type calcium channel subunit alpha-1A	1	0.25	125.737	0.00792943	1	0.0239
Target (Drug categories with the same targets)	Voltage-dependent T-type calcium channel subunit alpha-1G	1	0.125	62.8684	0.015796	1	0.0358
Target (Drug categories with the same targets)	Voltage-dependent T-type calcium channel subunit alpha-1H	1	0.1	50.2947	0.0197058	1	0.0411
Target (Drug categories with the same targets)	Voltage-dependent T-type calcium channel subunit alpha-1I	1	0.166667	83.8246	0.0118705	1	0.0301
Target (Drug categories with the same targets)	Voltage-dependent calcium channel subunit alpha-2/delta-1	1	0.0769231	38.6883	0.0255415	1	0.047
