# Supplementary material for: An integrated transcriptomic analysis of autism spectrum disorder
Source: Sci Rep. 2019 Aug 14;9:11818. doi: 10.1038/s41598-019-48160-x (PMC6694127; doi:10.1038/s41598-019-48160-x)
Supplement: Supplementary file 3 — Supplementary Table S2 [file 41598_2019_48160_MOESM3_ESM.xlsx]

## Sheet: Dataset information
Dataset	Platform	Organism	model	Tissue	Sample(Disease:control)
GSE34058	GPL6247	Rattus norvegicus	lipopolysaccharide (LPS)	fetal brain	9:10
GSE77972	GPL11533	Mus musculus	MIA(poly(I:C))	Prefrontal Cortex	6:6
GSE77971	GPL11533	Mus musculus	MIA(poly(I:C))	Nucleus Accumbens	6:6
GSE117327	GPL23038	Mus musculus	MIA(poly(I:C))	Brain	5:8
GSE99277	GPL16570	Mus musculus	FMR1 KO	Cortex	5:5
GSE63303	GPL16570	Mus musculus	Ankrd11 KO	cortical secondary neurospheres	6:5
GSE62594	GPL13912	Mus musculus	BTBR T+tf/J	Cerebellum	8:8
GSE40630	GPL6246	Mus musculus	Fmr1-KO	brain	5:5

## Sheet: GSE34058
Differential expressed genes
Gene_symbol	logFC	fold change	P.Value
Apold1	1.54616	2.92039	9.76348e-10
Ahsp	1.47181	2.7737	5.01536e-07
Afp	1.31918	2.49525	0.0293661
Arrdc3	1.30578	2.47217	3.70324e-09
Rhag	1.25531	2.38718	3.50603e-07
Hbg1	1.20865	2.31121	4.36834e-07
Kif18a	1.18653	2.27604	4.3064e-14
Bnip3	1.17886	2.26399	1.12712e-12
Lrrcc1	1.15085	2.22044	3.28846e-15
Chm	1.14981	2.21885	2.76069e-15
Rbm41	1.1111	2.16011	9.01006e-13
Cav1	1.07444	2.1059	4.02573e-11
Mgat4c	1.07057	2.10026	4.79921e-11
Zfp867	1.06603	2.09366	7.3058e-14
Tank	1.05423	2.07661	4.8454e-14
Arhgap29	1.038	2.05339	2.95759e-10
Sat1	1.03057	2.04284	1.81351e-13
Gabrg1	1.02331	2.03258	5.36777e-11
Il1rapl1	0.997431	1.99644	6.23957e-11
Kcne3	0.996993	1.99584	4.60488e-09
Efcab1	0.987098	1.98219	4.82832e-11
Gtpbp10	0.984439	1.97854	9.57881e-15
Depp1	0.978778	1.9708	3.00208e-05
Depdc1	0.969482	1.95814	1.56814e-14
LOC100911204	0.967341	1.95523	2.61161e-14
Alas2	0.963331	1.94981	4.81964e-07
NEWGENE_1308171	0.958995	1.94396	1.80883e-08
Tfpi	0.953691	1.93682	2.84764e-11
Acer3	0.92436	1.89784	5.26994e-13
Fancb	0.923133	1.89623	2.85664e-11
P4ha1	0.92292	1.89595	1.22986e-10
Fmo1	0.918883	1.89065	1.87731e-08
Esco2	0.915225	1.88586	9.49221e-12
Vcam1	0.914322	1.88468	4.41556e-14
Slf1	0.912269	1.882	3.57722e-15
Cd48	0.907759	1.87613	1.27802e-10
Cdh10	0.907608	1.87593	6.26782e-11
Mynn	0.9064	1.87436	7.92621e-15
Cip2a	0.902673	1.86953	5.13498e-12
Nqo2	0.897816	1.86324	4.7367e-11
Lum	0.897736	1.86314	3.04866e-09
Ppp1r3c	0.895736	1.86056	7.43806e-10
LOC103689983	0.892946	1.85696	1.88862e-10
Hprt1	0.892946	1.85696	1.88862e-10
Nts	0.892718	1.85667	6.97164e-08
Fam111a	0.890924	1.85436	1.84534e-10
Orc4	0.889381	1.85238	4.0234e-12
Mospd2	0.888654	1.85145	3.89058e-14
Lrrtm2	0.888606	1.85139	1.98529e-11
Gpr22	0.887562	1.85005	8.05548e-09
Gulp1	0.886841	1.84912	1.78977e-11
Arsk	0.88226	1.84326	2.0835e-13
Efcab7	0.880294	1.84075	3.45747e-12
Kif20b	0.876495	1.83591	9.25947e-13
Stag2	0.875514	1.83466	1.89935e-15
Hemgn	0.874327	1.83315	8.36771e-06
Dcn	0.872379	1.83068	4.81461e-08
Bhlhe40	0.871757	1.82989	2.61705e-06
Ift74	0.871324	1.82934	2.84515e-12
Hmmr	0.864223	1.82036	8.41899e-12
Actr6	0.861352	1.81674	2.69927e-12
Odr4	0.859697	1.81466	8.73206e-15
Apool	0.859001	1.81378	4.12576e-12
Vps13a	0.858951	1.81372	1.27597e-13
Pdcd10	0.857225	1.81155	2.1725e-14
Gsta6	0.856883	1.81112	6.67785e-09
Acadsb	0.856497	1.81064	2.03768e-13
Mbip	0.855808	1.80977	1.49241e-12
Manea	0.854535	1.80818	4.95198e-14
Mis18bp1	0.854206	1.80776	1.93431e-12
Trim59	0.852904	1.80613	4.38226e-12
Trim23	0.851791	1.80474	3.92912e-13
Fndc3c1	0.851072	1.80384	1.32245e-07
Angpt1	0.850791	1.80349	3.57249e-11
Mt1	0.85061	1.80326	0.000274271
Tceanc	0.848469	1.80059	9.87936e-11
Ctsl	0.847939	1.79993	5.94156e-09
Ppp2r3c	0.845096	1.79638	2.39726e-11
Gstm3	0.841843	1.79234	9.31871e-13
Arhgap5	0.84039	1.79053	1.10668e-14
Cmc1	0.837875	1.78742	2.21284e-10
Sumo1	0.837204	1.78658	3.52908e-12
Scfd1	0.836784	1.78606	1.10803e-13
Tmem168	0.836557	1.78578	2.38034e-13
Fancl	0.833619	1.78215	9.77425e-12
B3galt2	0.831788	1.77989	2.52349e-10
Ctsc	0.831773	1.77987	6.20611e-10
Rgs13	0.82717	1.7742	5.52754e-11
Clec2g	0.825498	1.77215	6.77734e-09
Katnbl1	0.822498	1.76847	6.70578e-12
Egln3	0.819959	1.76536	2.42522e-07
Ankrd49	0.818421	1.76348	4.29394e-12
Arl4a	0.814081	1.75818	7.71966e-12
Tipin	0.81387	1.75792	2.64125e-13
Kctd4	0.81287	1.7567	3.00982e-10
Nup37	0.812497	1.75625	4.35408e-11
Bcap29	0.811473	1.755	9.21193e-12
Rpl22l1	0.809599	1.75272	6.98574e-12
Chchd1	0.807783	1.75052	1.65731e-11
Hectd2	0.807278	1.74991	1.15825e-13
Bub1	0.806495	1.74896	6.36562e-12
Stk17b	0.805931	1.74827	2.22213e-10
Ift80	0.804732	1.74682	1.84744e-14
Crbn	0.803637	1.7455	8.30509e-13
Adm	0.80262	1.74427	2.93315e-05
Enkur	0.799051	1.73996	8.58937e-10
Spa17	0.79825	1.73899	3.38658e-10
Tmem126a	0.797927	1.7386	1.31302e-11
Cab39l	0.796227	1.73655	1.12949e-13
Immp1l	0.79437	1.73432	2.29745e-12
Mios	0.794123	1.73402	3.41328e-13
LOC679894	0.792728	1.73235	4.53462e-15
Pot1	0.791587	1.73098	1.00092e-12
Anapc10	0.791568	1.73095	3.65327e-11
Postn	0.790192	1.7293	2.52688e-11
Cep70	0.788567	1.72736	1.56774e-13
Rfc4	0.788248	1.72698	1.08995e-12
G2e3	0.787066	1.72556	2.61364e-14
Tceal8	0.785473	1.72366	6.41247e-12
Lamp2	0.785126	1.72324	4.43453e-13
Atraid	0.78492	1.723	2.64403e-13
Neil3	0.782888	1.72057	2.82134e-11
Clk4	0.781906	1.7194	8.76529e-13
Decr1	0.779656	1.71672	1.65742e-13
Emb	0.778922	1.71585	2.61383e-12
Nuf2	0.778626	1.7155	8.04814e-13
Lpar4	0.77697	1.71353	2.70991e-11
Rida	0.776113	1.71251	7.27308e-11
Taf1d	0.775113	1.71132	7.72757e-13
Tmem100	0.774503	1.7106	7.74808e-09
Zfp472	0.772719	1.70849	1.90961e-11
Lgi1	0.771547	1.7071	1.01747e-08
Ctdspl2	0.769968	1.70523	8.66655e-14
Grik2	0.769844	1.70509	1.42149e-13
Pik3c2a	0.767908	1.7028	2.11604e-13
F13a1	0.766164	1.70074	1.74783e-06
Nfe2l2	0.765322	1.69975	1.76184e-11
Rpa3	0.76491	1.69926	2.54981e-11
Gpx8	0.762799	1.69678	7.39239e-13
Mier3	0.762748	1.69672	1.28599e-14
Xrcc4	0.762386	1.69629	4.94106e-12
Rad18	0.761432	1.69517	1.61199e-10
LOC100911238	0.757486	1.69054	5.81097e-10
Ccne2	0.757027	1.69	2.40607e-11
Erlec1	0.75623	1.68907	3.11525e-12
Supt4h1	0.755578	1.68831	2.65343e-11
Efhc2	0.755042	1.68768	1.75387e-10
Pdk1	0.753952	1.68641	1.03281e-08
Fundc1	0.753768	1.68619	1.22186e-13
Cenpc	0.753058	1.68536	5.74364e-14
Gsta4	0.752877	1.68515	7.53674e-10
LOC100911660	0.752745	1.685	1.0996e-10
Sec61g	0.751852	1.68395	1.6497e-12
Gnpda2	0.750722	1.68263	2.4689e-11
Lsm8	0.749559	1.68128	7.77637e-12
Zfp386	0.749468	1.68117	2.71e-13
Acot9	0.749327	1.68101	1.05792e-10
RGD1307947	0.748346	1.67987	8.43591e-13
Ythdc2	0.747877	1.67932	1.60175e-10
Uba6	0.747407	1.67877	5.94666e-13
Ackr3	0.746412	1.67762	5.41246e-13
Itgb3bp	0.745733	1.67683	7.08631e-10
Cdc26	0.745715	1.6768	7.04276e-12
Nmd3	0.744586	1.67549	2.58439e-13
RGD1565622	0.7445	1.67539	1.98376e-11
Zfand1	0.742563	1.67315	2.84834e-13
Napb	0.741028	1.67137	1.76876e-11
Scg2	0.740504	1.67076	8.41044e-10
Tmx4	0.739829	1.66998	2.25032e-14
RGD1359108	0.739763	1.6699	5.37888e-14
Mme	0.73965	1.66977	4.15754e-09
Esco1	0.73962	1.66974	6.71766e-10
Rbmx2	0.739253	1.66931	3.27719e-11
Timm21	0.738994	1.66901	3.87336e-11
Tmsb15b2	0.738883	1.66888	6.92106e-13
Dld	0.738117	1.668	1.55233e-13
Hepacam2	0.738031	1.6679	2.28053e-09
Med21	0.737654	1.66746	1.31718e-09
Smim26	0.737548	1.66734	1.69073e-11
Cdh7	0.737497	1.66728	3.49778e-11
U2surp	0.737174	1.66691	2.22287e-15
Ranbp2	0.735758	1.66527	6.71011e-15
Hccs	0.735384	1.66484	3.07772e-13
Zfp292	0.734324	1.66362	7.64597e-15
Lin7c	0.734253	1.66354	2.96781e-13
Gdap1	0.729919	1.65855	8.72936e-12
Hat1	0.729441	1.658	1.00657e-11
Pbdc1	0.729108	1.65761	5.0659e-07
Nae1	0.726381	1.65448	8.06507e-14
Echdc1	0.726374	1.65448	2.28425e-10
Kdm3a	0.723966	1.65172	7.47025e-10
Ddx10	0.723876	1.65161	2.66389e-12
Sgo2	0.723576	1.65127	1.76459e-08
Kif4a	0.723101	1.65073	1.77399e-12
Psmd10	0.722902	1.6505	9.06368e-10
Stag1	0.721922	1.64938	4.5225e-12
Pls3	0.719945	1.64712	1.1928e-09
Nudcd1	0.719109	1.64617	2.67727e-12
Lrrc40	0.718971	1.64601	2.8591e-14
Zfp317	0.71857	1.64555	6.74437e-13
Hba-a3	0.718151	1.64507	9.3203e-06
Sem1	0.717713	1.64457	4.74587e-11
Ect2	0.717703	1.64456	1.0499e-12
Sass6	0.715548	1.64211	8.95505e-14
Eif2ak2	0.715258	1.64178	4.25474e-11
Lztfl1	0.713457	1.63973	5.9862e-12
Rnf13	0.713387	1.63965	2.34795e-15
LOC103690019	0.713021	1.63923	6.72063e-11
Epha3	0.712995	1.6392	2.46409e-13
Zfp445	0.711334	1.63732	1.52748e-13
Fam45a	0.710551	1.63643	2.78243e-13
Dars	0.709886	1.63567	8.72293e-13
Abraxas2	0.709778	1.63555	9.54821e-13
Cenph	0.708653	1.63428	9.47383e-12
RGD1566386	0.7084	1.63399	3.1129e-13
Yes1	0.707905	1.63343	1.94466e-12
B2m	0.707859	1.63338	2.43067e-07
Abcb7	0.706632	1.63199	2.4307e-12
Rgs4	0.705725	1.63096	7.70147e-10
Spidr	0.70439	1.62946	5.88343e-11
Cbr4	0.703167	1.62807	7.87986e-12
Slc4a10	0.703162	1.62807	8.86472e-10
Plcxd3	0.702717	1.62757	1.30934e-09
Kel	0.702576	1.62741	6.38861e-05
Coq3	0.702327	1.62713	1.46936e-12
Dynlt3	0.702199	1.62698	1.60683e-09
P2ry14	0.702196	1.62698	1.57584e-06
Coq10b	0.701605	1.62631	1.51988e-11
Anxa1	0.701478	1.62617	6.71356e-09
Klhl28	0.697434	1.62162	6.34451e-12
Esf1	0.696879	1.62099	1.44904e-11
Trmt10c	0.696742	1.62084	2.61229e-10
Tbce	0.696447	1.62051	3.74028e-14
Vps35	0.694625	1.61846	1.72354e-13
Ufsp2	0.693969	1.61773	1.1408e-14
Pop4	0.693825	1.61757	2.44238e-12
Krr1	0.693652	1.61737	3.46367e-13
Tmtc3	0.692101	1.61563	5.0664e-12
F3	0.691243	1.61467	4.71851e-08
Slirp	0.690374	1.6137	4.8399e-10
Ndufa1	0.688932	1.61209	1.42656e-09
Atp5mg	0.688392	1.61149	1.54951e-08
Enpp2	0.687517	1.61051	6.31383e-10
Pnpt1	0.687434	1.61042	2.72816e-13
Heph	0.68705	1.60999	6.10653e-13
Mlf1	0.686816	1.60973	9.8368e-09
Tfrc	0.686618	1.60951	4.23758e-13
Rps27	0.686222	1.60906	5.27464e-08
Trappc2	0.685894	1.6087	8.75917e-12
Mrpl48	0.685682	1.60846	1.99801e-12
Magoh	0.685275	1.60801	1.02897e-10
Cenpf	0.685219	1.60795	4.73203e-10
Tmem126b	0.685145	1.60786	1.11188e-10
Hbz	0.684898	1.60759	5.80133e-05
LOC252890	0.684618	1.60728	0.000120393
Frg1	0.68445	1.60709	5.00132e-12
Zbtb41	0.684288	1.60691	2.77947e-11
Bccip	0.684186	1.60679	7.12307e-11
Zfp455	0.683598	1.60614	4.39637e-10
MGC109340	0.683048	1.60553	2.35011e-09
Oxr1	0.683001	1.60548	7.4518e-12
Ldha	0.6809	1.60314	8.11489e-12
Pdha1	0.680882	1.60312	7.58425e-14
Mocs2	0.680676	1.60289	1.47517e-09
Cbwd1	0.680428	1.60261	2.47275e-12
Zfp518a	0.679417	1.60149	8.0687e-09
Nit2	0.679315	1.60138	8.70285e-13
Cept1	0.679106	1.60115	1.5469e-10
Polr2j	0.679004	1.60103	1.22178e-11
Calcrl	0.678832	1.60084	1.65473e-07
Yipf6	0.678226	1.60017	3.58366e-12
Iqcb1	0.677859	1.59976	1.22852e-12
Cep290	0.677714	1.5996	7.97391e-11
Acaa2	0.677537	1.59941	3.59371e-05
Eif3m	0.676268	1.598	1.88255e-12
Ddias	0.675805	1.59749	9.31072e-11
Bmp5	0.675457	1.5971	2.15518e-07
Ube2v2	0.675155	1.59677	1.32271e-09
Prpf38a	0.674603	1.59616	9.78587e-12
Pdk3	0.672999	1.59438	3.38823e-11
Pibf1	0.672835	1.5942	1.84536e-10
Lactb2	0.671763	1.59302	5.12507e-09
Tbca	0.671294	1.5925	6.70148e-10
Zfp143	0.670696	1.59184	2.72347e-11
Cebpz	0.67014	1.59123	3.65201e-13
Pclaf	0.668832	1.58979	5.59611e-09
Ttk	0.668774	1.58972	4.13773e-10
St3gal6	0.668471	1.58939	3.04871e-10
Hscb	0.66761	1.58844	4.02121e-12
Serpini1	0.667403	1.58821	5.54494e-11
Anxa2	0.666626	1.58736	3.36406e-08
Dbi	0.665666	1.5863	8.18253e-11
Triqk	0.665592	1.58622	2.87988e-11
Ccdc181	0.665171	1.58576	1.78511e-13
Primpol	0.663923	1.58438	9.34258e-11
Klhl4	0.663759	1.5842	9.5825e-11
Mnat1	0.663369	1.58378	1.43473e-11
Cdk1	0.663335	1.58374	8.69803e-10
Pola1	0.663014	1.58339	4.38619e-10
Hbb	0.662878	1.58324	2.25164e-05
Atp6v1d	0.662291	1.58259	7.58391e-11
Ddx52	0.661723	1.58197	1.41322e-11
Pbk	0.661348	1.58156	7.35185e-11
Scrn3	0.660941	1.58111	4.72758e-09
Tceal1	0.660876	1.58104	1.02746e-09
Med31	0.660787	1.58094	1.78663e-11
Commd10	0.660667	1.58081	2.31006e-11
Ercc6l	0.658782	1.57875	1.10573e-08
Rsrc2	0.658739	1.5787	4.52678e-13
Abhd18	0.658671	1.57863	6.77747e-08
Hps3	0.658068	1.57797	1.20432e-10
Hpgds	0.657387	1.57722	1.99878e-07
Cyr61	0.656428	1.57617	8.92294e-05
Flrt3	0.656261	1.57599	9.32234e-12
Ap3m1	0.655716	1.5754	2.34103e-13
Rars	0.655086	1.57471	9.46446e-13
Smc6	0.654688	1.57428	1.05474e-11
Ppm1k	0.654036	1.57356	7.41962e-12
Nup107	0.653806	1.57331	6.34402e-13
Prdx4	0.652955	1.57239	2.34123e-11
Plod2	0.652351	1.57173	1.46226e-06
Clic1	0.651921	1.57126	1.62262e-11
Itgb8	0.651915	1.57125	2.90596e-09
Rbm48	0.651834	1.57116	1.00672e-10
Eif2a	0.651562	1.57087	7.72786e-13
Tmem69	0.65147	1.57077	8.48067e-12
Lnpk	0.650694	1.56992	9.06097e-15
Ypel5	0.649704	1.56885	1.83119e-13
Olfm3	0.649323	1.56843	8.82872e-10
Hmox1	0.649016	1.5681	0.000195816
Taf7	0.648289	1.56731	5.5345e-13
Ppwd1	0.647684	1.56665	2.25856e-11
Cstb	0.647617	1.56658	2.68429e-09
Fastkd2	0.647334	1.56627	2.66965e-11
Fam114a1l1	0.645794	1.5646	4.44467e-06
LOC103694855	0.645265	1.56403	2.53086e-06
Lage3	0.645019	1.56376	9.05802e-13
Rps15a	0.644957	1.56369	1.02113e-09
Rnaseh2b	0.644625	1.56333	2.52186e-11
Trove2	0.644416	1.56311	1.21173e-13
Exosc9	0.644337	1.56302	1.29112e-12
Mphosph10	0.64396	1.56261	4.09329e-12
Npat	0.643767	1.5624	1.66235e-10
Akr7a3	0.643551	1.56217	0.000833383
Hebp1	0.643489	1.5621	1.23984e-08
Ice2	0.642507	1.56104	2.11418e-09
Pdcl	0.641831	1.56031	7.5471e-12
Maip1	0.64172	1.56019	1.63221e-11
Agtr2	0.641251	1.55968	8.49885e-08
Dsel	0.641113	1.55953	2.84067e-08
Prpf40a	0.641067	1.55948	6.21245e-14
Pfdn5	0.639993	1.55832	6.70707e-10
Vps41	0.63961	1.55791	1.44457e-12
Ofd1	0.639346	1.55762	7.43366e-14
Cd9	0.638491	1.5567	9.53421e-12
Hook1	0.637952	1.55612	2.07896e-11
Cenpk	0.637923	1.55609	2.03609e-10
Rpp40	0.637774	1.55593	1.59754e-09
Zfp870	0.636645	1.55471	8.1291e-12
LOC108348078	0.63649	1.55454	4.33107e-13
Esd	0.635956	1.55397	3.0423e-10
LOC361985	0.635766	1.55376	3.56511e-11
Cox6b2	0.635705	1.5537	0.000344508
Plgrkt	0.635701	1.55369	1.17638e-08
Gk	0.634405	1.5523	2.07497e-13
Ccnc	0.634056	1.55192	1.15594e-11
Calb2	0.633908	1.55176	2.16721e-08
Lig4	0.633533	1.55136	1.63241e-11
Tax1bp1	0.633315	1.55112	2.50048e-12
LOC100174910	0.633091	1.55088	5.6799e-06
Slc15a2	0.633046	1.55084	2.32887e-08
Ccdc77	0.633027	1.55082	3.88354e-08
Vwa5a	0.632882	1.55066	2.04429e-10
Ccdc82	0.631438	1.54911	7.83188e-11
Hbp1	0.631355	1.54902	3.95161e-12
Mtbp	0.629469	1.547	7.87763e-08
Upf3b	0.629345	1.54686	1.62443e-10
Trdmt1	0.62864	1.54611	1.12417e-10
Sdhaf3	0.628637	1.5461	1.72751e-06
Creg1	0.628304	1.54575	0.000141321
Nt5dc1	0.627765	1.54517	9.98463e-13
Pfdn1	0.627359	1.54473	2.59715e-08
Igf1	0.626384	1.54369	7.87687e-08
Lrrc9	0.626163	1.54345	2.51617e-10
Fuca2	0.625958	1.54324	1.54084e-08
Tspan8	0.625868	1.54314	1.94731e-06
Fbxo8	0.625149	1.54237	2.87699e-13
Prcp	0.624429	1.5416	1.02711e-12
Cops2	0.624203	1.54136	1.80643e-10
Ccdc90b	0.623868	1.541	4.59247e-10
Smc4	0.623526	1.54064	4.51705e-12
Zfp638	0.62339	1.54049	5.39078e-13
Fcf1	0.623279	1.54037	6.22375e-07
Pla2g4a	0.623275	1.54037	2.1591e-07
Ednrb	0.623222	1.54031	2.16589e-08
Ndc80	0.623178	1.54026	1.04801e-09
Mthfd2l	0.621907	1.53891	3.84556e-09
Ephx1	0.621275	1.53823	1.13566e-08
Casp8ap2	0.621077	1.53802	1.04855e-11
Tmem258b	0.621043	1.53799	2.25549e-06
Ufm1	0.62103	1.53797	2.47765e-10
Mrc1	0.619629	1.53648	7.38011e-07
Kcnj13	0.619417	1.53625	1.8233e-05
Snx2	0.61901	1.53582	1.19362e-12
LOC103694169	0.618913	1.53572	8.52508e-10
Rdh11	0.618878	1.53568	6.87464e-12
Rad51c	0.618834	1.53563	2.92081e-08
Zfp54	0.618807	1.5356	2.42128e-12
Zfp52	0.618807	1.5356	2.42128e-12
Ndufs4	0.616323	1.53296	5.47695e-12
Zfand6	0.616292	1.53293	2.01046e-12
LOC103694404	0.615896	1.53251	1.31222e-09
Ttc30b	0.615174	1.53174	3.24016e-09
Arpc3	0.6151	1.53166	8.3795e-12
Mrps18c	0.61491	1.53146	1.48913e-09
Snrpg	0.614741	1.53128	6.11192e-09
Cdh12	0.614313	1.53083	1.03488e-08
Mettl5	0.614145	1.53065	7.31268e-10
Pole2	0.614001	1.5305	2.08817e-06
Zfp280c	0.613998	1.5305	8.51137e-12
Lrrc17	0.613751	1.53023	5.47627e-09
Cox7b	0.613379	1.52984	2.40869e-08
Rpe	0.61288	1.52931	1.71966e-12
Plat	0.612854	1.52928	7.13247e-10
Casp4	0.612239	1.52863	1.86196e-08
Zfp157	0.612183	1.52857	1.99444e-12
LOC108348079	0.611654	1.52801	3.04775e-09
Acp1	0.61127	1.5276	3.48175e-12
Tmem60	0.611045	1.52737	2.39877e-09
Mcm8	0.610965	1.52728	1.30735e-08
Nme7	0.610882	1.52719	5.62458e-11
C1d	0.610676	1.52697	1.23682e-10
Echs1	0.609109	1.52532	7.6052e-12
Etfa	0.6089	1.5251	8.1626e-13
Dcaf13	0.608565	1.52474	5.67192e-12
Zfp280d	0.608495	1.52467	8.4543e-13
Etfbkmt	0.607614	1.52374	4.26973e-10
Mt2A	0.607295	1.5234	2.90497e-05
Cdkn3	0.607228	1.52333	2.5508e-09
Cenpl	0.606952	1.52304	6.55e-09
Pex3	0.606413	1.52247	1.49126e-11
Ncoa4	0.606284	1.52233	5.33627e-11
Serpinb9	0.604816	1.52079	1.28214e-08
Blzf1	0.604745	1.52071	3.55487e-10
Glmn	0.604233	1.52017	3.81449e-11
Rfc1	0.604167	1.5201	9.05811e-14
Alg5	0.603523	1.51942	6.87702e-12
Lgmn	0.603247	1.51913	3.79244e-07
Luc7l3	0.602826	1.51869	7.14173e-11
Clk1	0.602672	1.51853	2.89379e-07
Eri2	0.602568	1.51842	3.87441e-12
Smc2	0.60249	1.51834	5.33342e-11
Lcp1	0.602145	1.51797	1.80955e-08
Mrpl18	0.601834	1.51764	7.66186e-12
Ptbp3	0.601812	1.51762	1.39343e-12
Txndc12	0.601409	1.5172	9.5504e-13
Dzip3	0.600945	1.51671	5.70215e-12
Arl6ip6	0.600906	1.51667	4.73764e-11
Atad1	0.600717	1.51647	1.93078e-13
Mat2b	0.600694	1.51645	2.78389e-11
Orc3	0.599757	1.51546	4.3322e-13
Spryd7	0.599713	1.51542	3.47207e-10
Pms1	0.599062	1.51473	2.81693e-09
Ctsk	0.599058	1.51473	1.37514e-08
Slc38a4	0.598657	1.51431	7.30042e-12
Bmpr1a	0.598407	1.51404	1.47498e-12
Otud6b	0.598229	1.51386	1.08828e-10
Rps17	0.597739	1.51334	4.44143e-11
LOC100365810	0.597739	1.51334	4.44143e-11
Tmem255a	0.597535	1.51313	8.17833e-09
Atad2	0.597066	1.51264	2.37888e-07
Cybb	0.596901	1.51246	4.0047e-07
Msantd4	0.59667	1.51222	6.40855e-13
Rpp30	0.595705	1.51121	1.05568e-10
Cox7a2l2	0.59522	1.5107	3.05576e-11
Mrpl22	0.594791	1.51025	2.11499e-09
Riok2	0.594697	1.51016	6.03984e-13
Clybl	0.59457	1.51002	4.16717e-08
Ndufc2	0.594423	1.50987	1.50912e-10
Med6	0.594386	1.50983	3.93038e-13
Rpf2	0.594024	1.50945	1.9526e-11
Emcn	0.5935	1.5089	5.80764e-08
Urod	0.593116	1.5085	1.61673e-09
Fkbp14	0.592933	1.50831	9.59795e-11
Itch	0.592897	1.50827	5.65099e-14
Gpcpd1	0.592596	1.50796	8.18134e-11
Fau	0.592254	1.5076	1.36339e-08
Dlgap5	0.592015	1.50735	3.69105e-10
Vamp8	0.591639	1.50696	1.21994e-07
Trappc13	0.591336	1.50664	1.05993e-11
Rpl26	0.589288	1.5045	2.68902e-10
Gstk1	0.589271	1.50449	4.46043e-08
Wdr35	0.589165	1.50438	2.65148e-11
Psmc6	0.589155	1.50437	2.02254e-12
Pigk	0.588456	1.50364	8.67757e-12
LOC684988	0.588445	1.50362	8.24934e-11
Mcee	0.588315	1.50349	8.70724e-11
Vrk2	0.588298	1.50347	7.06199e-09
Eif2s1	0.588238	1.50341	4.95319e-11
Lsm3	0.588233	1.5034	5.64383e-12
Dram2	0.587856	1.50301	2.36298e-12
Med4	0.587727	1.50288	7.29406e-12
Il33	0.586744	1.50185	1.33442e-08
Atg4c	0.586728	1.50184	1.64721e-10
Gemin2	0.586013	1.50109	1.49945e-10
AABR07012079.1	0.585594	1.50066	1.138e-08
Rps24	0.58536	1.50041	2.49567e-11
Glrx	0.585206	1.50025	2.05867e-10
RGD1566265	0.58515	1.50019	5.43418e-10

## Sheet: GSE62594
Differential expressed genes
Gene_symbol	fold_change	P_value
Acyp2	8.07183	0.00170252
Trim12a	7.8108	0.000956935
Zfp874a	7.76509	0.000956935
Gm5148	7.65808	0.000956935
Pttg1	7.32329	0.00128048
Pus7l	7.1745	0.00170252
Gm7969	6.80224	0.00128048
Gm1987	6.64786	0.0318029
C030030A07Rik	6.17453	0.000956935
Ccl28	6.08249	0.00128048
Slc7a8	6.0609	0.00295287
A630081J09Rik	5.9734	0.00128048
D830031N03Rik	5.87479	0.000956935
Hist1h4d	5.8473	0.000710581
Slc4a10	5.81244	0.000956935
Gm3893	5.8074	0.00823419
9630009A06Rik	5.65586	0.000956935
LOC100503421	5.53361	0.00499343
Lrriq4	5.27287	0.00170252
Fgl1	5.27132	0.00128048
Krt12	5.26511	0.010475
LOC100503215	5.01847	0.00385205
Rbbp9	5.01344	0.000956935
Epx	4.98916	0.00128048
Gm13152	4.97959	0.00128048
6330564D18Rik	4.97496	0.0022493
Car8	4.91426	0.0132429
E130304F04Rik	4.85437	0.00128048
Prim2	4.81273	0.000956935
Eps8l1	4.74083	0.000710581
Mybpc1	4.7024	0.010475
4933409K07Rik	4.54412	0.0022493
Prss16	4.50217	0.00385205
Iltifb	4.48611	0.0207764
Skint6	4.35507	0.00128048
Hyal3	4.34772	0.000956935
Rec8	4.26617	0.000710581
Gm10451	4.21584	0.00128048
Olfr339	4.16027	0.000710581
Nlrp5	4.14652	0.00128048
2610507I01Rik	4.09759	0.00128048
Cox6a2	3.99431	0.00643238
Enpp1	3.97679	0.00128048
Trim30d	3.96685	0.00385205
Vmn2r35	3.88873	0.000956935
Slc37a2	3.85557	0.000956935
8430406I07Rik	3.85175	0.000956935
Bub1b	3.78958	0.000710581
Gm13298	3.746	0.00823419
Pop4	3.60734	0.000956935
4930412C18Rik	3.59738	0.00128048
Hist1h2ab	3.5532	0.0022493
Trim30e-ps1	3.54481	0.00295287
Myo7a	3.53763	0.00128048
Defb11	3.49713	0.0207764
Hist2h4	3.47516	0.000956935
Hist4h4	3.45747	0.000710581
9030612E09Rik	3.45575	0.000710581
Aim2	3.44505	0.00128048
Tnni1	3.4332	0.00128048
Gm4544	3.43059	0.0257839
D130040H23Rik	3.42076	0.000956935
Arg2	3.40677	0.0475089
Exosc9	3.4023	0.000710581
LOC100504389	3.38655	0.00128048
Krt28	3.37501	0.0257839
LOC100504561	3.36565	0.00295287
Dnase1l2	3.33679	0.000956935
Gm10037	3.32621	0.00128048
1500015A07Rik	3.32575	0.000710581
N6amt2	3.30116	0.000956935
Hist1h4k	3.29124	0.000710581
1190003K10Rik	3.28765	0.0207764
Gm7339	3.2631	0.000956935
Mnda	3.26064	0.00170252
Nek11	3.23588	0.000956935
Pde10a	3.21092	0.010475
Ccdc154	3.20455	0.00295287
Nudt19	3.19572	0.00128048
Trim34a	3.17186	0.00170252
Fgf21	3.16839	0.0132429
Cacng1	3.16776	0.00170252
Ankrd53	3.16656	0.0132429
Ifi203	3.1632	0.000956935
2610002D18Rik	3.14721	0.0022493
Vmn2r33	3.11903	0.00385205
Thap6	3.11195	0.00170252
Stk25	3.10907	0.000956935
Rpgrip1	3.09484	0.00128048
Gm4610	3.08814	0.0132429
Gm5782	3.06129	0.000710581
2610305D13Rik	3.05746	0.00128048
4930452G13Rik	3.05558	0.0166387
Hist1h4j	3.04494	0.000956935
Ckap4	3.0386	0.0022493
Foxo3	3.03714	0.000710581
Steap1	3.03155	0.0207764
9330188P03Rik	3.02507	0.00295287
Vmn1r212	3.01671	0.000710581
Jmjd7	2.991	0.000384342
Dlk2	2.97809	0.00128048
Gdf15	2.97445	0.00128048
Ucp1	2.96067	0.0207764
Kcnv2	2.95684	0.0132429
Gm2461	2.93482	0.00128048
Ucma	2.92022	0.010475
1700019B21Rik	2.88926	0.00295287
Gm694	2.87104	0.000956935
2210039B01Rik	2.85359	0.0257839
Lgals2	2.83889	0.00823419
Ccdc21	2.833	0.00128048
Vmn2r46	2.82177	0.000956935
F5	2.8214	0.0475089
Opn3	2.78641	0.0022493
C76336	2.78499	0.0475089
Cml5	2.78241	0.000710581
LOC640382	2.74922	0.00499343
Ogg1	2.74621	0.000956935
Vmn2r48	2.73662	0.000956935
Atg4c	2.7117	0.00128048
Hist1h1b	2.70928	0.00295287
Plac9	2.70482	0.000956935
Hjurp	2.69878	0.000956935
Rnf150	2.68915	0.0022493
Gpr77	2.68365	0.00128048
Lyrm7	2.67285	0.00170252
Dusp23	2.66704	0.000710581
Zfp933	2.66408	0.000956935
Mccc2	2.65591	0.000710581
Slfn8	2.65099	0.00128048
Dctd	2.64939	0.00170252
Nmnat3	2.62388	0.00295287
Ccrl1	2.62365	0.00499343
Zfp146	2.6218	0.000956935
Myoc	2.6147	0.00128048
Neurod6	2.61264	0.0166387
Nphs1	2.60267	0.0132429
Il15	2.56405	0.00295287
Gm7120	2.56094	0.00170252
Zfp433	2.55386	0.00295287
Naip6	2.53821	0.00823419
Gpr115	2.53077	0.00170252
Hbq1a	2.52088	0.000956935
A230056J06Rik	2.51722	0.00823419
Thsd4	2.50091	0.00170252
Ddr2	2.49017	0.00128048
Defb47	2.47905	0.00643238
Tcp10c	2.46415	0.000710581
1190007I07Rik	2.45961	0.000710581
Spata21	2.45899	0.000956935
Poc1a	2.45885	0.00170252
Tmem88	2.45853	0.000710581
Abi3bp	2.45146	0.00643238
Trim16	2.45063	0.00295287
Gcnt1	2.44807	0.0318029
Gm11223	2.44592	0.000956935
Igfn1	2.42809	0.0207764
Gm9804	2.4243	0.0318029
Crispld1	2.41737	0.00295287
Gm13154	2.41674	0.00295287
Gbp4	2.41641	0.0022493
Zfp935	2.41283	0.000956935
D14Ertd449e	2.40802	0.00128048
Gm10394	2.40248	0.00499343
Oca2	2.39502	0.0257839
Etv3	2.39111	0.000956935
Abhd14b	2.38389	0.000956935
D4Ertd617e	2.38212	0.000710581
LOC100047044	2.3734	0.00128048
1700054O13Rik	2.36643	0.0022493
Tgtp2	2.35458	0.010475
Nhlrc4	2.33883	0.010475
Itgb3	2.33002	0.000956935
D630010B17Rik	2.30925	0.00128048
2010005H15Rik	2.30566	0.00499343
A730008H23Rik	2.30525	0.000956935
Neu2	2.30257	0.010475
Cpxm2	2.29907	0.00128048
Mt3	2.29646	0.00128048
LOC100505237	2.2923	0.00170252
Cxcl1	2.29051	0.0318029
Irgm2	2.28953	0.00128048
Tnfrsf17	2.28176	0.00385205
Tmsb15b1	2.2808	0.000956935
Zfp236	2.28075	0.00170252
6330576A10Rik	2.27785	0.0475089
Gm1966	2.27774	0.00128048
D730040F13Rik	2.27728	0.000710581
Xlr4b	2.27572	0.00499343
Rpusd4	2.27218	0.00385205
4833420G17Rik	2.27042	0.000956935
Pglyrp1	2.26631	0.00823419
3110070M22Rik	2.2623	0.00128048
LOC100037413	2.26159	0.0257839
4833422C13Rik	2.2583	0.000956935
Ccno	2.25779	0.0318029
AW495222	2.25157	0.0166387
Xrcc6bp1	2.24528	0.00128048
Folr1	2.21942	0.0475089
Cdh16	2.214	0.00499343
A930005I04Rik	2.20775	0.00128048
D430034N21	2.20728	0.00295287
6330545A04Rik	2.2035	0.00643238
Dock7	2.20112	0.000710581
Nanos2	2.20041	0.00295287
1700001J03Rik	2.19045	0.00643238
Kcne2	2.18956	0.0475089
Vmn1r124	2.18667	0.00643238
2810004I08Rik	2.18603	0.010475
Adam18	2.1707	0.00643238
C030034I22Rik	2.16565	0.0022493
4430402I18Rik	2.16315	0.00128048
Parp3	2.15525	0.000524277
Rsph10b2	2.14994	0.00128048
Rprd1b	2.14705	0.000710581
Hfm1	2.1434	0.00128048
Slc38a11	2.14111	0.00128048
AV356131	2.14106	0.010475
Stk32a	2.13469	0.000956935
5033425G24Rik	2.12798	0.000956935
Ccdc15	2.12626	0.0022493
2310046K23Rik	2.11674	0.0475089
Gaa	2.11418	0.00643238
Ssxb10	2.08566	0.0207764
Dtd1	2.08361	0.00128048
Fam55d	2.07886	0.000956935
Nlrc4	2.07705	0.0389886
Gatm	2.07437	0.00170252
LOC100504388	2.07382	0.00385205
Hist1h2be	2.06935	0.0022493
Nkx2-9	2.0672	0.0475089
Zfp781	2.06705	0.000956935
Fastkd3	2.06126	0.00128048
Abcb10	2.06077	0.000710581
Olah	2.05945	0.0318029
Gm14207	2.05884	0.00385205
Vsig8	2.05599	0.0166387
Gm8149	2.05345	0.00170252
Gzmb	2.04869	0.0207764
Ttr	2.04805	0.0389886
Bmp2k	2.046	0.00128048
Prg4	2.0456	0.0132429
Clic6	2.04467	0.0207764
9430031J16Rik	2.04214	0.0257839
Ear2	2.0412	0.00170252
Cdh6	2.03844	0.0132429
Lrrc2	2.0332	0.0132429
Zfp846	2.02948	0.000956935
Olfr978	2.02879	0.00128048
Ankrd50	2.02206	0.00128048
1700016D02Rik	2.02201	0.0318029
9630017O17	2.02102	0.0318029
Cerkl	2.01883	0.010475
Stac2	2.01498	0.00295287
Gm6985	2.00839	0.00170252
6330405D24Rik	2.00618	0.00823419
Slc16a14	1.99425	0.000956935
Sema4b	1.99231	0.000956935
Hlx	1.99109	0.00128048
Rpp25	1.98987	0.0207764
Gipr	1.98406	0.010475
Tnfrsf1b	1.98395	0.010475
Cmpk2	1.98223	0.00128048
A330021E22Rik	1.98164	0.0022493
Rabl2	1.98036	0.000710581
Hoxa11as	1.98035	0.000710581
Gpr84	1.97425	0.010475
Gm3325	1.97234	0.00385205
Atp8b1	1.9723	0.00643238
Htr1b	1.95891	0.0475089
Synpo2	1.9588	0.00823419
Cldn20	1.95869	0.00643238
Pla2g4d	1.9577	0.0318029
Strn	1.95608	0.00128048
Tmem74	1.95565	0.00170252
2010109A12Rik	1.94943	0.000710581
Ccnd1	1.94765	0.000956935
Poln	1.94555	0.010475
Cldn2	1.9447	0.0389886
Jakmip1	1.941	0.00499343
Abcc12	1.94088	0.0389886
Gabpb2	1.93063	0.0257839
Rlbp1	1.92818	0.00170252
Gm4975	1.92793	0.0207764
Necab1	1.92643	0.0318029
Plcxd1	1.92424	0.00385205
Gm2795	1.91904	0.0022493
Zbtb43	1.91699	0.000710581
Mettl10	1.91249	0.000956935
Hist1h4c	1.91127	0.000956935
1700036A12Rik	1.91006	0.00499343
Zfp566	1.90409	0.000956935
Dct	1.90217	0.00128048
Slc16a8	1.90204	0.0257839
Fcrls	1.90167	0.0166387
1810062G17Rik	1.89792	0.00385205
4930480K23Rik	1.89502	0.00128048
Apoa5	1.89084	0.00128048
Lactb	1.88641	0.00170252
Zfp458	1.88229	0.00170252
Aebp2	1.87804	0.000710581
1700123K08Rik	1.87745	0.00823419
Ddx43	1.87741	0.00823419
Nab1	1.87578	0.000956935
1300014I06Rik	1.87436	0.0166387
Gbp11	1.87337	0.010475
Rbm28	1.87092	0.00128048
LOC100503185	1.8678	0.00128048
2010111I01Rik	1.86694	0.00295287
Rpe65	1.8665	0.0257839
LOC100503910	1.86625	0.0318029
Arv1	1.86565	0.00295287
2810055F11Rik	1.86564	0.0022493
Kitl	1.86538	0.0318029
Fam47e	1.86351	0.0257839
Pinc	1.86226	0.0166387
Nuf2	1.85663	0.00385205
Fbxl13	1.85455	0.0318029
Col19a1	1.85419	0.0132429
2210411K11Rik	1.85409	0.00385205
Zfp456	1.8537	0.00499343
Tmsb15b2	1.8529	0.000956935
Pkmyt1	1.85276	0.00128048
Tubd1	1.85011	0.00170252
2610301G19Rik	1.84223	0.000956935
Gstm6	1.84222	0.0318029
Mcm8	1.83775	0.000710581
Tob1	1.82792	0.00170252
Gpr160	1.82701	0.00385205
Kank1	1.82534	0.000956935
Pigv	1.82378	0.00128048
Pgap2	1.81747	0.000956935
Zfp157	1.81669	0.000956935
Isoc2a	1.81534	0.0022493
Adad2	1.81286	0.00823419
Ttc8	1.81279	0.00128048
Alg1	1.81136	0.000956935
Rint1	1.80657	0.00128048
4933407L21Rik	1.80467	0.00385205
Slc30a10	1.80442	0.000956935
Guca1a	1.80334	0.0318029
Ptprh	1.79764	0.00823419
Capn9	1.79615	0.0022493
Cps1	1.79608	0.0389886
Zdhhc22	1.79525	0.00823419
Pip5k1a	1.79341	0.00295287
Spag16	1.79337	0.0389886
Prelid2	1.79329	0.00295287
Slc5a11	1.78852	0.00295287
Ccl3	1.78816	0.0318029
Spata3	1.78795	0.00499343
Serpinh1	1.78506	0.000710581
Qpctl	1.78496	0.00128048
Sp7	1.78271	0.0207764
March8	1.78082	0.000956935
Miip	1.77979	0.0022493
S100pbp	1.77913	0.0132429
Sqrdl	1.77414	0.000956935
Fntb	1.77024	0.000956935
BC052040	1.76853	0.00823419
Abcd2	1.76694	0.000710581
2410004A20Rik	1.76194	0.0207764
Tas2r109	1.76014	0.00643238
Cd276	1.75847	0.00128048
Gm3604	1.75696	0.0207764
Krtap16-10	1.7569	0.000956935
Fbxw10	1.75103	0.00295287
Il23a	1.74886	0.0389886
Zbtb17	1.74692	0.00823419
Oasl1	1.74676	0.0257839
Duxbl	1.74494	0.0389886
Rbp1	1.7447	0.0389886
2610044O15Rik	1.74417	0.00170252
Rnf41	1.74056	0.00128048
6430590A10Rik	1.73689	0.00643238
4930412F12Rik	1.73388	0.00499343
Shisa9	1.73247	0.0207764
Efha2	1.73144	0.00170252
Gm10742	1.73041	0.0257839
Slc17a9	1.72987	0.0475089
Haus2	1.72933	0.000956935
Cd300e	1.72403	0.0257839
Fam5c	1.72195	0.0022493
Manba	1.71765	0.00499343
1500012K07Rik	1.71527	0.00499343
Grrp1	1.71451	0.00128048
Scyl3	1.71385	0.000956935
Ddx4	1.71298	0.0132429
C2cd4d	1.70954	0.00385205
4930429B21Rik	1.70904	0.0022493
Sp140	1.70789	0.0022493
D13Ertd608e	1.70757	0.0166387
Lrriq3	1.70724	0.0318029
Gm5665	1.70685	0.00385205
Gm5724	1.70639	0.0318029
Slitrk3	1.70579	0.00643238
Mboat2	1.70557	0.00823419
Gipc2	1.70444	0.00643238
Rccd1	1.70106	0.00170252
Cdh12	1.70029	0.0022493
Tnfsf10	1.6983	0.0389886
Nos1ap	1.6973	0.0022493
Cacng4	1.6959	0.00170252
Lpin1	1.6951	0.010475
A230051G13Rik	1.69215	0.000710581
Gm13272	1.69205	0.00170252
Mospd4	1.69006	0.0475089
Acad9	1.68944	0.000524277
Cstad	1.68791	0.0022493
6430704M03Rik	1.68772	0.0257839
Itgax	1.68315	0.010475
Gramd4	1.68224	0.000956935
Entpd4	1.68188	0.00128048
Gm6797	1.68092	0.00823419
Srgap3	1.68049	0.000956935
Polr3e	1.67617	0.00128048
BC067068	1.66902	0.000956935
Klrd1	1.66699	0.00499343
C1qb	1.66558	0.00823419
4933421O10Rik	1.66528	0.00128048
Dap	1.663	0.010475
Ccdc11	1.6627	0.00499343
Ccl4	1.66152	0.0257839
Creb3l3	1.6613	0.0318029
Imp4	1.66106	0.00128048
Ehbp1	1.66084	0.00170252
Cdk3-ps	1.65974	0.0475089
Zfr	1.65904	0.00170252
Gzma	1.65712	0.0166387
Nkx2-4	1.65584	0.0132429
1700069B07Rik	1.65578	0.00499343
4930503L19Rik	1.65438	0.010475
Vmn1r48	1.65416	0.0022493
Zfp367	1.65403	0.00499343
Ncf2	1.65282	0.0132429
Rps6kb1	1.65066	0.000710581
Slc25a34	1.64931	0.00295287
Bpnt1	1.64778	0.00385205
Slc48a1	1.64748	0.00128048
2610528A11Rik	1.64586	0.00170252
C1qc	1.64578	0.0166387
Kcna10	1.64507	0.0207764
Id1	1.64462	0.00295287
Pcbp2	1.64412	0.000956935
B230206H07Rik	1.64396	0.0475089
Mtmr7	1.64293	0.00128048
Cdc42ep1	1.64212	0.00128048
Cdk20	1.64026	0.00295287
Tm7sf3	1.63716	0.00385205
Recql	1.63414	0.000956935
Sftpc	1.63399	0.0022493
Aqr	1.63211	0.000956935
Saa2	1.63105	0.0257839
Dusp18	1.63086	0.00643238
Slc35a5	1.63035	0.000710581
Vpreb1	1.63001	0.0318029
Rnf166	1.6278	0.00170252
1700028P14Rik	1.62583	0.0389886
Gadd45gip1	1.62344	0.00128048
Ffar2	1.61991	0.00823419
Map3k12	1.61951	0.0389886
Ear11	1.6179	0.0132429
Tcea3	1.615	0.0132429
4921515J06Rik	1.61482	0.010475
Olfr543	1.61021	0.0389886
C1qtnf5	1.60958	0.0257839
Spc24	1.60909	0.0132429
Pigx	1.60889	0.000956935
Nfatc2	1.60758	0.00170252
Ube2cbp	1.60688	0.0389886
Them4	1.60599	0.00643238
Yipf4	1.6049	0.00128048
LOC100504534	1.60332	0.00170252
Gm13770	1.60328	0.000956935
Xlr4a	1.60268	0.0318029
Defa-rs12	1.60104	0.00385205
Leo1	1.6009	0.0022493
Fcgr2b	1.60003	0.0022493
Ccdc112	1.59951	0.0166387
Ppapdc2	1.59826	0.0132429
Crocc	1.59558	0.0022493
Fancc	1.59428	0.00823419
2310044H10Rik	1.59187	0.000710581
Rmnd1	1.59175	0.000710581
Lyrm4	1.58994	0.00385205
AW011956	1.58648	0.00128048
Klf11	1.58337	0.000710581
Fgf9	1.5832	0.0022493
Ear10	1.58169	0.00823419
2410042D21Rik	1.58023	0.00385205
Ino80	1.58022	0.0022493
Slc7a3	1.57957	0.0166387
Id4	1.57869	0.0318029
4930474N09Rik	1.57861	0.0475089
Gm3161	1.57822	0.00170252
Hspb6	1.57715	0.00499343
LOC100503357	1.57694	0.000956935
Nme6	1.57666	0.000956935
Etnk1	1.57659	0.00385205
Hist1h4i	1.57622	0.0257839
Phyh	1.5753	0.00128048
Galk2	1.57278	0.00128048
Trim17	1.57126	0.010475
Grm4	1.57097	0.0389886
Kcnj8	1.57017	0.00170252
Nusap1	1.56797	0.0207764
Grm3	1.56776	0.0389886
Uhrf1bp1l	1.56569	0.000956935
Grin2a	1.56416	0.00643238
Ifi204	1.56254	0.0166387
Mgea5	1.56146	0.00128048
Zfp68	1.56115	0.00128048
Gm5124	1.56109	0.0257839
Trim10	1.56012	0.0389886
Mxra7	1.55953	0.0475089
Efhc1	1.5582	0.00385205
Inpp5b	1.55788	0.00295287
Sfxn2	1.55769	0.00643238
Npc1	1.55642	0.00295287
Hpgd	1.55641	0.00128048
Sidt2	1.5563	0.00643238
Ptcd1	1.55612	0.0022493
Mrpl9	1.55588	0.000956935
2310046O06Rik	1.55556	0.000956935
Gm12270	1.55524	0.000956935
Polk	1.5545	0.00128048
Rab11fip2	1.55434	0.00128048
Gm13011	1.55105	0.0257839
Socs2	1.55069	0.00823419
Icam1	1.5502	0.0318029
Nexn	1.54984	0.00170252
Fech	1.54981	0.00128048
Aldh7a1	1.54917	0.00128048
Apol10b	1.54762	0.0166387
Gm4241	1.54496	0.0475089
Dpy19l3	1.54424	0.0318029
Tmem174	1.54378	0.00499343
LOC100504710	1.54227	0.0257839
Gnptab	1.54166	0.000956935
Cenpa	1.54123	0.00385205
Enpp5	1.54079	0.0022493
Gm8675	1.54049	0.0132429
Fam181a	1.53997	0.00643238
Hist1h2bp	1.53835	0.0318029
AI607873	1.53716	0.0475089
LOC100046091	1.53412	0.00643238
Stard6	1.53355	0.00385205
Fam109b	1.53328	0.00128048
Sertad3	1.53267	0.00499343
Trem2	1.53203	0.0318029
Fbxo3	1.52968	0.00128048
Bbc3	1.52915	0.0389886
Pate2	1.52893	0.0389886
Gbp5	1.52759	0.010475
Slx1b	1.52753	0.000956935
Igtp	1.52574	0.0475089
Dgke	1.52526	0.000956935
Unc45b	1.52457	0.00499343
Mndal	1.5235	0.0389886
Snapc1	1.52157	0.00128048
Lao1	1.52012	0.0257839
Irf7	1.51967	0.0257839
Gnl3l	1.51932	0.0132429
Rbks	1.51906	0.0132429
Tlr12	1.51719	0.010475
A330050B17Rik	1.51646	0.00295287
Gm11744	1.5159	0.00643238
Lrrc8b	1.51462	0.00499343
Pcm1	1.51372	0.000710581
Ints7	1.51321	0.00643238
Hist1h2ae	1.51293	0.0207764
Gm15645	1.51228	0.00170252
Lancl1	1.51146	0.000710581
Mzf1	1.51055	0.0207764
Gm1078	1.51043	0.010475
Tex9	1.51039	0.000956935
Ckap2l	1.50972	0.0475089
Gsto1	1.50965	0.00128048
D7Ertd715e	1.50918	0.0132429
Sdccag8	1.50816	0.010475
5830454E08Rik	1.50622	0.000956935
Gm7092	1.5052	0.000710581
Gpatch3	1.50508	0.000956935
Shroom3	1.50147	0.0132429
Amhr2	1.50143	0.0318029
Cox7a1	1.50136	0.00499343
Cyld	1.50046	0.0257839
Glyctk	1.50015	0.00823419

## Sheet: GSE63303
Differential expressed genes
Gene_symbol	logFC	fold change	P.Value
1110015O18Rik	2.61853	6.14125	0.000184597
Phxr4	1.29935	2.46119	0.000677501
Mir101c	1.29717	2.45746	6.57482e-05
Speer4d	1.17582	2.25922	2.64289e-07
LOC100041346	1.15338	2.22435	0.0249038
Gpr17	1.10942	2.15759	0.0175455
Plp1	1.09463	2.13558	0.000842597
Gm2012	1.0696	2.09884	0.00404255
9530057J20Rik	1.04577	2.06447	4.38999e-06
Gm10058	1.03495	2.04904	0.00867982
Gm10486	1.01013	2.0141	0.00560983
Gm4836	1.00771	2.01071	0.00685283
Gm14625	0.9621	1.94814	0.00422641
Gm16405	0.936675	1.91411	0.0078071
Gm5169	0.936468	1.91384	0.00791579
Mir680-1	0.932831	1.90902	5.35187e-05
1810007I06Rik	0.925893	1.89986	0.000308878
Speer4b	0.917265	1.88853	0.000152536
Gm6121	0.904089	1.87136	0.00631549
5031410I06Rik	0.879733	1.84004	0.000422273
Gm16404	0.819067	1.76426	0.00509973
Gm3141	0.816392	1.761	0.00628472
Vmn1r94	0.799507	1.74051	0.000279921
Vmn1r129	0.790919	1.73018	1.84352e-05
4930467E23Rik	0.789465	1.72843	3.8422e-05
Stx3	0.775821	1.71216	0.0289516
Vmn1r91	0.769386	1.70454	0.00184266
Gm15319	0.751834	1.68393	4.15877e-05
Gm8220	0.749562	1.68128	0.000961145
Gm16506	0.744534	1.67543	0.000100066
Speer7-ps1	0.738657	1.66862	0.000297067
Gm9611	0.72799	1.65633	0.000947053
Zic1	0.722616	1.65017	0.0195207
LOC100039675	0.722489	1.65003	0.0208314
Celsr1	0.716996	1.64376	0.0026871
Mup7	0.709767	1.63554	0.000135484
LOC100862389	0.708992	1.63466	0.0166511
Erbb4	0.705208	1.63038	0.00178245
LOC100862076	0.703403	1.62834	0.0203302
Gm17361	0.702018	1.62678	0.00838299
LOC100862046	0.696181	1.62021	0.0275524
Gm3676	0.692959	1.6166	0.000906547
2310067E19Rik	0.691866	1.61537	0.0106969
Cisd1	0.689048	1.61222	7.37835e-07
Olfr1307	0.688019	1.61107	0.00342246
Vmn2r41	0.678803	1.60081	0.000161461
Slxl1	0.669331	1.59034	0.020838
LOC100505112	0.658053	1.57795	0.00247709
Vmn1r-ps79	0.65036	1.56956	0.000174972
Gm10921	0.64868	1.56773	0.00938453
Vmn2r44	0.647778	1.56675	0.0046976
Gm19609	0.645074	1.56382	0.0262412
Speer4e	0.643906	1.56255	0.00136908
Aldh1l1	0.642748	1.5613	0.000128576
Mup1	0.64088	1.55928	0.000607285
Mup13	0.640154	1.5585	0.000346199
Cdh11	0.638866	1.5571	0.00061136
Lims2	0.634356	1.55225	0.0153303
Vmn1r130	0.633115	1.55091	0.000446468
LOC100504515	0.630853	1.54848	0.0286893
Slx	0.630352	1.54794	0.0102363
Gm20158	0.629908	1.54747	0.0112044
Vmn1r93	0.629262	1.54677	0.000213224
Vmn1r107	0.623752	1.54088	0.000235134
Gmcl1l	0.613727	1.53021	0.0136611
1700049E17Rik2	0.612636	1.52905	0.000903661
Tox	0.611252	1.52758	0.00402997
Prkcq	0.611176	1.5275	0.00267809
Gm2913	0.608537	1.52471	0.0158876
LOC100504804	0.608054	1.5242	0.000829528
Mir1967	0.604731	1.5207	0.0362111
Gm8005	0.603173	1.51905	0.000955407
AI747448	0.601477	1.51727	0.00158835
Gm2745	0.591678	1.507	0.00015156
4933406F09Rik	0.591479	1.50679	0.000762189

## Sheet: GSE77971
Differential expressed genes
Gene_symbol	logFC	fold change	P.Value
Slc17a7	1.5057	2.83963	0.019795
Nov	1.42813	2.69097	0.00438429
Vxn	1.1704	2.25073	0.00322314
Tbr1	0.910247	1.87937	0.0385215
Nmbr	0.828272	1.77556	0.0139046
Stard5	0.752372	1.68456	0.00130088
Ctgf	0.734372	1.66367	0.0188034
Nptx1	0.718005	1.64491	0.00380307
Cck	0.716342	1.64301	0.0218831
St3gal1	0.695257	1.61917	4.56629e-05
Npas4	0.654165	1.5737	0.00671485
Ndst4	0.598525	1.51417	0.0446652
Drd3	0.591282	1.50658	5.59703e-05

## Sheet: GSE77972
Differential expressed genes
Gene_symbol	logFC	fold change	P.Value
Npas4	0.666488	1.5872	0.00217661
Eif2s3y	0.531825	1.44576	0.00469668
Uggt2	0.465732	1.38102	1.32687e-05
Leng8	0.456185	1.37191	0.000370536
Trank1	0.403643	1.32284	1.73687e-05
Rnpc3	0.401717	1.32108	3.04688e-05
Coro6	0.398177	1.31784	3.04232e-07
Meg3	0.391932	1.31215	0.000417349
Atp11b	0.378752	1.30022	2.148e-05
Ttc14	0.369398	1.29181	1.91907e-05
4930447C04Rik	0.359778	1.28323	0.00143603
Sntn	0.349517	1.27413	0.107088
Snhg11	0.343373	1.26872	0.000149865
Ints6l	0.341932	1.26745	5.56926e-05
Smpd4	0.335222	1.26157	1.09591e-05
Nvl	0.317367	1.24605	8.73573e-06
Tmem181a	0.317357	1.24605	1.42881e-05
Herc6	0.315522	1.24446	1.97335e-05
Zcchc7	0.314715	1.24377	1.20704e-05
Wsb1	0.313388	1.24262	0.000827816
Nup93	0.309015	1.23886	3.15454e-05
Echdc2	0.3078	1.23782	0.00126283
Gm15319	0.306244	1.23648	0.00963104
4930467E23Rik	0.306244	1.23648	0.00963104
Eml5	0.303432	1.23408	0.000155129
Rps6kb2	0.293205	1.22536	4.63106e-05
Paxbp1	0.292222	1.22452	8.41272e-05
Cpne9	0.290763	1.22329	4.83647e-05
Flnb	0.288398	1.22128	0.000701317
BC005561	0.28829	1.22119	9.03304e-05
Slc9b2	0.287798	1.22078	1.02225e-06
Luc7l3	0.28722	1.22029	0.000176321
Sfswap	0.285062	1.21846	7.55554e-06
Cdh12	0.283973	1.21754	1.71564e-06
Adamts10	0.283535	1.21717	3.25304e-06
Phf20l1	0.280589	1.21469	7.54354e-05
Rxfp1	0.276257	1.21105	1.09942e-06
Fcf1	0.273468	1.20871	0.000256826
Rbm12b2	0.272525	1.20792	0.000303374
Tfrc	0.268822	1.20482	1.79261e-05
Chuk	0.265813	1.20231	1.84156e-05
2610044O15Rik8	0.261242	1.19851	1.49923e-05
Clk1	0.261107	1.1984	0.00247814
Slc39a2	0.260495	1.19789	0.000491422
Ddit4l	0.26017	1.19762	0.000811325
Itga8	0.258767	1.19646	0.00181608
Dusp11	0.25856	1.19628	6.63903e-05
Nek1	0.25745	1.19536	2.04665e-05
Medag	0.256418	1.19451	0.00110029
Stxbp2	0.25605	1.1942	0.00260534
Akap8	0.254113	1.1926	9.22642e-05
Bmp1	0.253918	1.19244	0.00112644
Sirt4	0.253435	1.19204	0.000169637
Slc7a6	0.252503	1.19127	1.59122e-05
Clk4	0.252223	1.19104	0.00120174
Inha	0.2507	1.18978	3.00425e-05
Rmdn1	0.250402	1.18954	1.13005e-05
Vmn2r86	0.250015	1.18922	0.000369066
Inhba	0.2479	1.18748	0.00567044
Car8	0.24684	1.18661	0.0460083
Guf1	0.245485	1.18549	0.000537483
Dennd6b	0.244772	1.18491	1.92287e-05
Tia1	0.243665	1.184	0.000257451
Cox20	0.242725	1.18323	0.000247508
Alg8	0.24245	1.183	0.00145001
Lcn2	0.242017	1.18264	0.0209187
Apex2	0.241708	1.18239	0.000208236
Gh	0.23871	1.17994	0.088172
Celsr3	0.238483	1.17975	0.00117801
Slc38a6	0.238478	1.17975	0.000343524
Ccdc159	0.238445	1.17972	8.40853e-05
Cfap69	0.236915	1.17847	0.000228212
Cep70	0.236385	1.17804	0.000718311
Nktr	0.235582	1.17738	0.000107701
Zfp329	0.235048	1.17695	5.48326e-05
Tmc4	0.234838	1.17677	8.14933e-05
0610037L13Rik	0.234235	1.17628	9.91228e-05
Unc13b	0.233535	1.17571	9.60725e-05
Fam193b	0.233225	1.17546	0.000153034
Ahr	0.233015	1.17529	0.000213872
Rgs11	0.232768	1.17509	0.00382349
Ryr1	0.232052	1.1745	0.000215007
Snapc4	0.228925	1.17196	0.000292157
Lrrk2	0.228725	1.1718	0.000267027
Zfp57	0.22863	1.17172	0.00172965
Arglu1	0.228433	1.17156	0.000447651
Dnajc21	0.228198	1.17137	0.000612308
Ints10	0.227488	1.17079	4.12119e-06
Pdss1	0.227112	1.17049	2.34787e-05
Psme4	0.225543	1.16922	9.33882e-05
Gon4l	0.224947	1.16873	3.34104e-06
Crebzf	0.224898	1.16869	0.00192796
Zfp661	0.224818	1.16863	0.000793207
Slf2	0.224332	1.16824	9.00772e-05
Pabpn1	0.224162	1.1681	0.00119049
Pus10	0.223283	1.16739	2.53912e-05
Rufy2	0.223113	1.16725	0.000123381
Vmn2r87	0.222441	1.16671	0.000485217
Abhd18	0.22222	1.16653	0.000134991
Srsf2	0.220395	1.16505	5.97399e-05
4930453N24Rik	0.220343	1.16501	0.00255344
Mapk11	0.219622	1.16443	0.000770042
Akap8l	0.218993	1.16392	0.000953176
Kcnk9	0.21895	1.16389	0.00050483
Sema3a	0.218022	1.16314	0.000381044
Srsf5	0.218002	1.16312	0.0118777
Rbm33	0.216767	1.16213	0.000242198
Naa40	0.216478	1.16189	0.000516609
Pcgf6	0.216325	1.16177	0.000994225
Fam227a	0.216297	1.16175	3.77856e-06
Zfc3h1	0.215895	1.16142	0.000248085
Srek1	0.215813	1.16136	0.00021856
Lrrc45	0.21564	1.16122	0.00155166
Pcdh15	0.215622	1.1612	0.000166558
Gpc6	0.21532	1.16096	2.47547e-05
Ssh3	0.215133	1.16081	0.00022362
1700109H08Rik	0.215133	1.16081	0.000279272
Lime1	0.214757	1.16051	0.000420434
Tbc1d19	0.213967	1.15987	8.73596e-05
Prpf39	0.213945	1.15986	0.000114066
Ptgs2	0.213578	1.15956	0.00448478
Ccdc84	0.213342	1.15937	0.000307488
Ppip5k2	0.212635	1.1588	2.82084e-05
Tatdn1	0.211588	1.15796	0.00110283
Sirt7	0.210808	1.15734	0.0014805
Usp48	0.210607	1.15717	0.000157682
Btg2	0.210323	1.15695	0.0598397
Trpm7	0.209885	1.1566	0.000246858
Arntl2	0.208888	1.1558	2.48862e-05
Ube2w	0.20888	1.15579	0.000156043
Tmem145	0.208727	1.15567	0.00201247
Kcnk4	0.208588	1.15556	0.000377937
Cplane1	0.20746	1.15465	0.000732399
Katna1	0.207138	1.1544	0.000253133
Ints2	0.206815	1.15414	0.00403445
Snapc3	0.206393	1.1538	3.1012e-05
Pnisr	0.205982	1.15347	4.24734e-05
Nova1	0.205676	1.15323	2.0321e-05
Scn7a	0.205633	1.15319	0.00775816
Tmtc3	0.205273	1.1529	0.00369628
Gls	0.204242	1.15208	1.34185e-05
Zmym6	0.204133	1.15199	0.00183951
Akap13	0.203902	1.15181	0.00192384
Pnpt1	0.203363	1.15138	4.21384e-05
Cpeb1	0.202018	1.15031	0.000173433
Kctd16	0.20196	1.15026	0.00281986
Kcnh4	0.201305	1.14974	0.00210566
Ice1	0.200272	1.14891	0.00486266
Dmd	0.200058	1.14874	0.000206801
Smg1	0.199938	1.14865	4.49014e-05
Ascc2	0.199883	1.14861	5.34827e-06
Htr2a	0.19932	1.14816	0.000354173
Spaca6	0.199163	1.14803	0.000129097
Btaf1	0.1991	1.14798	0.00080839
Gm20939	0.198943	1.14786	0.00286476
Nsmaf	0.198777	1.14772	0.000297519
Kcnv1	0.19821	1.14727	0.000323285
Sike1	0.198137	1.14722	0.00362612
Cspp1	0.197665	1.14684	0.000201153
Tomm5	0.197098	1.14639	0.00491097
Mysm1	0.196287	1.14575	0.00119261
Tut4	0.196088	1.14559	0.000170123
Slc4a7	0.195723	1.1453	0.000856322
Zranb2	0.19502	1.14474	0.000687648
Morc2b	0.194743	1.14452	0.012708
Stx2	0.19458	1.14439	0.00195997
Fyco1	0.193995	1.14393	0.00114602
Zfp932	0.193941	1.14388	0.00183689
Aifm3	0.193875	1.14383	0.000336916
Rpp30	0.193297	1.14337	0.0016264
Zfp40	0.19307	1.14319	0.00422156
Zfp788	0.193018	1.14315	0.000643744
Supt20	0.192948	1.1431	0.00168322
Gtf2a2	0.192678	1.14288	0.00113793
Far1	0.19267	1.14288	5.39691e-05
Srsf11	0.192665	1.14287	0.000755989
Abcc5	0.192337	1.14261	0.000238861
Slc9a9	0.192023	1.14236	0.000302077
Katnbl1	0.191788	1.14218	0.000249761
Bbs5	0.191577	1.14201	0.000211316
R3hdm1	0.191218	1.14173	3.59171e-05
Rps6ka3	0.190922	1.14149	0.000999698
Rbm5	0.190715	1.14133	0.000422277
Gria4	0.190293	1.141	0.000157884
Rabl2	0.190215	1.14093	0.000636455
Usp1	0.190112	1.14085	0.00169955
Krit1	0.189898	1.14068	3.02667e-05
Tmem25	0.18919	1.14012	1.971e-05
Hjurp	0.188235	1.13937	0.00235774
Npnt	0.188117	1.13928	0.00498182
Clasrp	0.187813	1.13904	0.00134261
Nbeal1	0.187691	1.13894	0.000736195
Ano3	0.187608	1.13887	0.00113354
Usp28	0.187557	1.13883	3.87026e-05
Casp2	0.187368	1.13868	5.61907e-05
Taz	0.187228	1.13857	0.000170423
Ifnl3	0.186455	1.13796	0.0421279
Exph5	0.185962	1.13758	0.00517997
Adss	0.185722	1.13739	4.26799e-05
F2rl2	0.18543	1.13716	0.0235192
Trpc6	0.185093	1.13689	0.000669734
Haghl	0.185057	1.13686	0.000541096
Ngp	0.185053	1.13686	0.205107
Rb1	0.184135	1.13614	0.000314856
Mapk6	0.183975	1.13601	0.00204775
Dimt1	0.183947	1.13599	0.00202082
Mrpl21	0.183272	1.13546	0.000630328
Arc	0.183188	1.13539	0.22324
Hps3	0.183128	1.13534	0.000528424
Ogt	0.183067	1.13529	8.42657e-05
Mtpap	0.182985	1.13523	6.94778e-05
Npsr1	0.182662	1.13498	0.225198
Iqgap2	0.182068	1.13451	0.00258771
Ccser1	0.181997	1.13445	0.00265892
Chfr	0.181983	1.13444	0.00181601
Il18bp	0.181828	1.13432	0.00322849
Shkbp1	0.181672	1.1342	0.00105784
Ppox	0.181647	1.13418	0.00144003
Slc50a1	0.181605	1.13414	0.000181396
Helq	0.181485	1.13405	0.000103682
Prkab2	0.181332	1.13393	0.000421465
Cmc2	0.181038	1.1337	0.00886887
Fubp1	0.180703	1.13344	0.000421557
Wee1	0.180665	1.13341	0.000569477
Cacna1d	0.180342	1.13315	0.00136989
Kcnj2	0.179345	1.13237	0.00597498
Cfp	0.17871	1.13187	0.000444192
Ccnt2	0.178607	1.13179	0.000102959
Mthfsd	0.178448	1.13167	0.000146869
Man2c1	0.17818	1.13146	0.00207967
Kiss1r	0.178022	1.13133	0.000348912
Orc4	0.17753	1.13095	8.63937e-05
Ankhd1	0.177217	1.1307	0.000275846
Xrn1	0.177122	1.13063	0.000298312
Nars2	0.177102	1.13061	0.00028412
Kcnh5	0.177085	1.1306	0.00872892
Exd2	0.176925	1.13047	0.00120991
Terf1	0.176833	1.1304	0.000361592
Dld	0.176793	1.13037	0.00124408
Mfsd10	0.176767	1.13035	0.00442763
Hdac7	0.17625	1.12994	0.00557925
Trim39	0.175998	1.12975	0.000329857
Gm3238	0.17597	1.12972	0.000404671
Gm10318	0.17597	1.12972	0.000404671
Zc3h7a	0.175905	1.12967	0.00167315
Thoc1	0.175886	1.12966	0.000200913
Ttc39b	0.17586	1.12964	3.49348e-05
Zfp692	0.175713	1.12952	0.00336423
Acbd5	0.17563	1.12946	0.00175584
Tmx3	0.175377	1.12926	0.00104614
Tatdn3	0.175047	1.129	0.0157435
Rgl2	0.17486	1.12885	0.00554826
Ica1	0.174698	1.12873	4.3511e-05
Cep295	0.174613	1.12866	4.82236e-05
Sfxn4	0.174473	1.12855	0.00249485
Khdc4	0.174373	1.12847	0.00102438
Lrfn5	0.174288	1.12841	0.000671309
Carmil3	0.174255	1.12838	0.0024294
Kdm5d	0.174173	1.12832	0.00127392
Lnpk	0.174127	1.12828	4.35739e-05
Zfp961	0.17402	1.1282	0.00196801
Zfp207	0.173798	1.12802	0.000167287
Cdh10	0.173503	1.12779	0.000488399
Zkscan17	0.173496	1.12779	0.000465566
Miip	0.173332	1.12766	0.000175817
Anks3	0.173175	1.12754	0.00121872
Col4a3bp	0.17303	1.12742	0.000210546
Nat8f5	0.172918	1.12734	0.0100206
Trpc3	0.172918	1.12734	0.000873785
Snrnp48	0.172865	1.12729	0.000970075
Phyhd1	0.172802	1.12725	0.00163737
Fat3	0.172689	1.12716	0.0008101
Dync1i2	0.172507	1.12701	7.15889e-05
Cwh43	0.172453	1.12697	0.000664907
Cdkal1	0.172435	1.12696	0.00317369
Usp16	0.172393	1.12693	0.00180791
Igfbp6	0.172267	1.12683	0.00439806
Scube1	0.17224	1.12681	0.00323842
Gls2	0.171982	1.1266	0.0217413
Pkd1	0.171978	1.1266	0.000463609
Dusp1	0.17153	1.12625	0.0830192
Ddx46	0.171233	1.12602	0.000251082
Ralgapa2	0.17112	1.12593	0.00278329
Gpcpd1	0.170937	1.12579	0.00142711
Tmem67	0.170925	1.12578	0.00973255
Ifna2	0.169878	1.12496	0.034283
Atad3a	0.169753	1.12487	0.00246936
Dgat1	0.169738	1.12485	0.000373854
Hace1	0.169718	1.12484	0.00442011
Csf2ra	0.169575	1.12473	0.00224177
Chka	0.169475	1.12465	0.000110469
Agrn	0.169288	1.1245	0.00577071
Hecw1	0.169165	1.12441	0.000395161
Galt	0.16893	1.12422	5.62747e-05
D130040H23Rik	0.168645	1.124	0.00102892
Mtx2	0.168017	1.12351	0.00793711
Pde7a	0.167932	1.12345	0.00197862
Ephx4	0.167813	1.12335	0.00116499
Chd9	0.167758	1.12331	0.000259083
Cstf2	0.16773	1.12329	0.000315211
Ggcx	0.167503	1.12311	0.00625154
Olfr1428	0.16715	1.12284	0.0174496
Dcaf13	0.167093	1.12279	2.30734e-05
Map3k5	0.167005	1.12273	0.000661178
Rnf170	0.166988	1.12271	0.000235611
Tubgcp6	0.166985	1.12271	3.99181e-05
Dmxl1	0.166857	1.12261	4.34837e-05
Gm4925	0.166707	1.12249	0.00019869
Prpf4b	0.16668	1.12247	0.00145229
Ddx10	0.166677	1.12247	0.000510445
Rsrp1	0.166112	1.12203	0.0198628
Prkn	0.165768	1.12176	0.00577352
Gnb3	0.165687	1.1217	0.00185397
Cd33	0.165617	1.12165	0.00262786
2010111I01Rik	0.165353	1.12144	0.000465306
Baz2b	0.164973	1.12115	2.65062e-05
Per2	0.164955	1.12113	0.0366691
Trib2	0.164933	1.12111	0.0081824
Eno3	0.164932	1.12111	0.000555062
Ints13	0.164917	1.1211	0.000910308
Vps33b	0.164767	1.12098	0.00218523
Polb	0.164678	1.12092	0.00351949
Ppil6	0.164645	1.12089	0.00945918
Tctex1d2	0.16453	1.1208	0.00320633
Rbm12b1	0.16435	1.12066	0.00086841
Csmd3	0.164268	1.1206	0.00332816
Rnf112	0.164135	1.12049	4.96503e-05
Neurod1	0.164115	1.12048	0.0270924
Ankrd16	0.163993	1.12038	0.000115002
Prkaa2	0.163917	1.12032	4.96904e-05
Tcea2	0.163895	1.12031	0.00101382
Ucma	0.16386	1.12028	0.0143054
Cd46	0.163533	1.12003	0.00326408
Bdp1	0.163402	1.11992	0.000171109
Sec11a	0.16276	1.11943	0.00211909
Ranbp2	0.162623	1.11932	0.0016
Gtpbp2	0.162277	1.11905	0.00145763
Homer1	0.161937	1.11879	0.0237329
Slc41a2	0.161528	1.11847	0.000653986
Slc30a4	0.161197	1.11821	0.000106733
Inpp5b	0.161118	1.11815	0.00113855
Rgs7	0.160975	1.11804	0.00024433
Pkd2	0.16087	1.11796	0.000344549
Wdr60	0.160532	1.1177	0.00242033
Slc39a10	0.160435	1.11762	0.000164337
Nupr1	0.160372	1.11758	0.000923487
Nck1	0.160313	1.11753	0.00223621
Rbpj	0.160268	1.11749	6.11975e-05
Dmtf1	0.16019	1.11743	0.00532056
Zfp638	0.160147	1.1174	0.000308715
Sidt1	0.159805	1.11714	0.00596643
Plp2	0.159497	1.1169	0.00218942
Zfp97	0.159435	1.11685	0.0024115
Zfp960	0.159435	1.11685	0.0024115
Zfp280d	0.159363	1.11679	0.00138792
Setdb1	0.159348	1.11678	0.00246504
Tm6sf2	0.159228	1.11669	0.0209484
Bclaf3	0.159188	1.11666	0.000716855
Mdn1	0.158975	1.11649	0.00113311
Lonrf1	0.158912	1.11644	0.00259054
Mrps18b	0.158888	1.11643	0.000839231
Kcng3	0.158602	1.1162	0.00738537
Prpf38a	0.15842	1.11606	0.0019833
Rnft1	0.158397	1.11605	0.0139586
1700071K01Rik	0.15816	1.11586	0.0880235
Mrps27	0.158155	1.11586	0.00185087
Uvrag	0.157992	1.11573	0.000748328
Dcun1d2	0.157875	1.11564	0.000238158
Plpp5	0.15768	1.11549	0.000594399
Acaa1a	0.157625	1.11545	0.0138378
Mcts2	0.157582	1.11542	0.0113625
Usp40	0.157452	1.11532	0.0175896
Uprt	0.157437	1.1153	0.0212003
Trpc5	0.157413	1.11529	0.00213469
Ttc13	0.157213	1.11513	0.00134965
Zbtb37	0.157137	1.11507	0.0182507
Srsf6	0.156972	1.11494	0.00129714
Glt8d1	0.156948	1.11493	0.00531432
Zgpat	0.156937	1.11492	0.000663219
Cfap65	0.156708	1.11474	0.000613416
Nr2c1	0.156678	1.11472	0.00333433
Kbtbd3	0.156595	1.11465	0.00710157
Phka2	0.156572	1.11464	0.00266024
Bpifb9a	0.156183	1.11434	0.0220203
Ppil4	0.155927	1.11414	0.00145026
Cbln2	0.155892	1.11411	0.0176755
Mei1	0.155845	1.11407	0.013305
Vps13c	0.155778	1.11402	0.00023319
Hspbap1	0.15562	1.1139	0.0113652
Ap3m1	0.155597	1.11388	0.000744156
Dusp14	0.155585	1.11387	0.00360327
Tra2a	0.155357	1.1137	0.00273995
Egr2	0.15532	1.11367	0.329855
Stx3	0.155095	1.11349	0.000682417
Mblac2	0.155013	1.11343	9.16664e-05
Zc3h11a	0.155002	1.11342	0.000517632
Otud4	0.154957	1.11339	0.00201838
Ptpn2	0.15494	1.11338	0.000793985
Matk	0.154888	1.11334	0.00060513
Nsmce2	0.154873	1.11332	0.000315622
Npr2	0.154697	1.11319	0.00173695
Dgkh	0.154487	1.11303	0.00217727
Cop1	0.154229	1.11283	0.000631128
Slc20a1	0.154078	1.11271	0.000583333
Zup1	0.153887	1.11256	0.000795298
Smim10l1	0.15386	1.11254	0.000168684
Amy1	0.153717	1.11243	0.0340894
Catspere2	0.153648	1.11238	0.00894485
Arhgef25	0.153637	1.11237	0.000249902
Zfp248	0.153633	1.11237	0.00130407
Ryr2	0.153567	1.11232	9.71568e-05
Spag5	0.153553	1.11231	0.0416222
Ndor1	0.153518	1.11228	0.00130253
Srsf10	0.153227	1.11205	0.0105768
Slf1	0.153149	1.11199	0.000254363
Mbd6	0.152965	1.11185	0.00869796
Rpl30	0.152954	1.11184	0.0149255
C2cd5	0.152937	1.11183	0.00140402
Zfp938	0.152842	1.11176	0.0074319
Fosb	0.152797	1.11172	0.196063
Slc25a40	0.152714	1.11166	0.000836691
Cryzl1	0.152702	1.11165	0.00403977
Brwd1	0.15262	1.11159	0.0023392
Hcfc2	0.152613	1.11158	0.000511308
Serinc2	0.15258	1.11156	0.0147385
Cdc40	0.152308	1.11135	0.000579464
Fnbp4	0.152302	1.11134	0.0136702
Sec61a2	0.152213	1.11127	0.00102429
Crem	0.152205	1.11127	0.00325818
Kcnj13	0.151992	1.1111	0.253321
Pfkfb2	0.151973	1.11109	0.00198624
Luc7l2	0.151823	1.11097	0.0262774
Acrbp	0.151737	1.11091	0.00387954
Pcdhb8	0.151685	1.11087	0.022774
Thumpd3	0.151653	1.11084	0.00559307
Fam161b	0.151612	1.11081	0.00147164
Kcnt1	0.15158	1.11079	0.00099936
Zbtb40	0.151552	1.11076	0.00236592
Tmem170	0.151365	1.11062	0.00208626
Ano8	0.15129	1.11056	0.000370973
Ythdf3	0.15109	1.11041	0.00010162
Ube2d1	0.150947	1.1103	0.00211502
Gpatch8	0.150883	1.11025	0.0015001
Atg4c	0.150832	1.11021	0.0104433
Lce1i	0.150798	1.11018	0.0590005
Arpp19	0.150728	1.11013	0.00582164
Eif2d	0.150663	1.11008	0.002912
Wdr83	0.150622	1.11005	0.00279712
Eny2	0.150562	1.11	0.00157249
Npy1r	0.150462	1.10992	0.0108716
Alg11	0.150163	1.1097	0.0031138
Sf3b1	0.150145	1.10968	0.000693695
Ankrd49	0.150025	1.10959	0.00983412
Car15	0.149988	1.10956	0.000506582
Btf3l4	0.149942	1.10953	0.000652379
Sgcb	0.149833	1.10944	0.000599989
4930503L19Rik	0.14963	1.10928	0.0310643
Kcnh7	0.149625	1.10928	0.00256076
Taf1a	0.149548	1.10922	0.00614137
Il1rapl1	0.149518	1.1092	0.0119427
Tbce	0.149454	1.10915	0.00142395
Anapc10	0.149382	1.10909	0.002925
Timm9	0.149337	1.10906	0.00169707
Kdm6a	0.149297	1.10903	0.00144223
Hnrnpdl	0.149287	1.10902	0.00689709
Robo3	0.149153	1.10892	0.0268825
Frzb	0.148882	1.10871	0.147522
Parg	0.14882	1.10866	0.000473891
Donson	0.148783	1.10863	0.0102273
Fbxo27	0.148777	1.10863	0.00017768
Asap1	0.148625	1.10851	0.000827573
Fbxo33	0.148437	1.10837	0.00272845
Ubn2	0.14842	1.10835	0.000699441
C1galt1	0.148363	1.10831	0.00852602
Pstk	0.148197	1.10818	0.0184961
Mccc1	0.148134	1.10814	0.0032957
Dctd	0.148105	1.10811	0.00745789
Tyw5	0.147962	1.108	0.00165427
2610301B20Rik	0.14796	1.108	0.000206164
Smarca1	0.147955	1.108	0.000423832
Tet2	0.147953	1.108	0.00118371
Tpp2	0.147587	1.10771	0.00105863
Kcnt2	0.147548	1.10769	0.00255582
Fnbp1l	0.147475	1.10763	0.00257611
Kcnip4	0.147435	1.1076	0.00165146
Hook1	0.147303	1.1075	0.000692528
Adam33	0.147242	1.10745	0.0272074
Chic1	0.147035	1.10729	0.00122598
Rbm28	0.14701	1.10727	0.0146803
Zfp729b	0.146842	1.10714	0.0077282
Sorbs2	0.146742	1.10707	0.00583821
Slc25a36	0.146738	1.10706	0.0020824
Car10	0.146412	1.10681	0.000573764
Dnajc13	0.146354	1.10677	0.000250611
Zfp654	0.1463	1.10673	0.00498693
Arv1	0.146175	1.10663	0.00187578
Zfp617	0.146113	1.10658	0.0158613
Thoc2	0.145765	1.10632	0.00819381
Ing5	0.145652	1.10623	0.00272244
Nubp1	0.14565	1.10623	0.00257512
Zfp26	0.145607	1.1062	0.000557278
Fam126b	0.145535	1.10614	0.00180341
Cdh7	0.145327	1.10598	0.00279708
Urb1	0.145282	1.10595	0.00149524
Taf15	0.145243	1.10592	0.00586789
Zbtb11	0.145235	1.10591	0.00235669
Macrod2	0.145191	1.10588	0.00268602
Zfp511	0.14513	1.10583	0.00847581
Slc35b4	0.14508	1.10579	0.000922293
Zfyve16	0.144965	1.1057	0.00421349
Cbln4	0.144937	1.10568	0.0766651
Dcun1d5	0.144928	1.10568	0.000249239
Abca7	0.144883	1.10564	0.000735602
Lrrc29	0.144675	1.10548	0.00558378
Hkdc1	0.144632	1.10545	0.00555025
Cyr61	0.144583	1.10541	0.391492
Dync2h1	0.144353	1.10524	0.000322948
Rbm26	0.144317	1.10521	0.00406595
Mansc1	0.144278	1.10518	0.00288815
Rasgrf2	0.144275	1.10518	0.008813
Golt1b	0.144235	1.10514	0.00264529
Ankrd24	0.144232	1.10514	0.000502701
Fam206a	0.144205	1.10512	0.00687095
Dot1l	0.143938	1.10492	0.0271289
Slc25a37	0.14357	1.10464	0.00358747
Ctnnal1	0.143528	1.1046	0.00222847
Ppp4r3a	0.143523	1.1046	0.000119914
Parp8	0.143498	1.10458	0.00596903
Ero1l	0.143455	1.10455	0.00168752
Purg	0.143447	1.10454	0.000760035
Ppp2r5e	0.143425	1.10452	0.00114099
Nfat5	0.143333	1.10445	0.000428279
Cd34	0.143277	1.10441	0.00901993
Mios	0.143262	1.1044	0.00376271
Txlng	0.143114	1.10429	0.00169515
Rccd1	0.142998	1.1042	0.0479954
Cntn4	0.142985	1.10419	0.00166227
Cdc7	0.142873	1.1041	0.00751006
Sbno1	0.142845	1.10408	0.00302215
Hbb-y	0.142817	1.10406	0.00116722
Lztfl1	0.142668	1.10394	0.00079952
Pik3c3	0.1426	1.10389	0.00011378
Plxna3	0.142295	1.10366	0.00167531
Itga6	0.142287	1.10365	0.0934795
Abcd2	0.14228	1.10365	0.00158217
Cttnbp2	0.142263	1.10364	0.00191271
Spred3	0.142173	1.10357	0.0043342
Maip1	0.142167	1.10356	0.00370015
Cpeb4	0.142155	1.10355	0.00130574
Srpk1	0.142093	1.10351	0.00238563
Apoo	0.142091	1.1035	0.00152571
Slc25a32	0.141878	1.10334	0.000376433
Aasdhppt	0.141657	1.10317	0.00100131
Eogt	0.141605	1.10313	0.00161728
Grin2a	0.141605	1.10313	0.00577436
Dmpk	0.14153	1.10307	0.00937824
Iws1	0.141472	1.10303	0.00965402
Capn7	0.141398	1.10297	0.000248732
Mtf2	0.14132	1.10291	0.000304934
Nutf2-ps1	0.141247	1.10286	0.0339583
Pdzrn3	0.14119	1.10281	0.015665
Rab18	0.141153	1.10279	0.000488952
Nphp3	0.140877	1.10257	0.00968168
Ctnnd1	0.14081	1.10252	0.00856719
Zranb1	0.140618	1.10238	0.00241316
Dgka	0.140548	1.10232	0.00114213
Lmbrd2	0.140438	1.10224	0.000555498
Timm21	0.140387	1.1022	0.022704
Fam92a	0.140375	1.10219	0.000600921
Arhgap42	0.140354	1.10218	0.0154551
Zfp944	0.14009	1.10197	0.00446191
Wdr90	0.139952	1.10187	0.000967126
Gpr25	0.139907	1.10183	0.0192773
Dhrs7c	0.13989	1.10182	0.00574286
Man2a1	0.139753	1.10172	0.00541336
L3mbtl1	0.139738	1.10171	0.0149929
Epc1	0.13958	1.10158	0.00157079
Cfap74	0.139433	1.10147	0.000955631
Glt8d2	0.139285	1.10136	0.00755536
Gcfc2	0.13923	1.10132	0.00191903
Tigd2	0.139175	1.10128	0.00142115
Brwd3	0.139095	1.10121	0.00253534
Pias2	0.139072	1.1012	0.00294676
Evi5	0.139062	1.10119	0.000692519
Clgn	0.138387	1.10067	0.0086069
Fmr1	0.138362	1.10065	0.00108885
Trim23	0.138343	1.10064	0.000366045
Cntn3	0.138332	1.10063	0.00142121
Tex24	0.138298	1.10061	0.0435629
Dennd4a	0.138252	1.10057	0.00190667
Rrm2b	0.138245	1.10057	0.0203477
Otub2	0.138167	1.10051	0.0323606
Smc5	0.13815	1.10049	0.00666691
Suco	0.13806	1.10042	0.000617068
Acsl5	0.138038	1.10041	0.00168043
Nefm	0.137958	1.10035	0.0216802
Sorcs1	0.13794	1.10033	0.00457311
Zfp62	0.137922	1.10032	0.0204368
Eif4ebp3	0.137835	1.10025	0.0395012
Rap1b	0.137788	1.10022	0.000822528
Hsd17b7	0.137543	1.10003	0.0275358
Zkscan2	0.137407	1.09993	0.0544082
Per3	0.137305	1.09985	0.0280715
Cbln3	0.137298	1.09984	0.32915
Tmem56	0.136962	1.09959	0.0126337
Med10	0.13692	1.09956	0.0197867
Zfp870	0.136855	1.09951	0.00301038
Gm3591	0.136814	1.09947	0.0124357
Syne4	0.136655	1.09935	0.00479366
Aak1	0.136648	1.09935	0.000458904
Gcnt4	0.136643	1.09934	0.0133353
Cdkl3	0.136613	1.09932	0.00907804
Lhfp	0.136578	1.09929	0.0038365
Spcs3	0.136517	1.09925	0.00346582
Ints7	0.136505	1.09924	0.000913641
Orc5	0.136502	1.09924	0.00208137
Esf1	0.136463	1.09921	0.00678774
Xpo4	0.136422	1.09918	0.00263618
Angel2	0.136327	1.0991	0.000388382
Oscar	0.136213	1.09902	0.0304869
Pdgfc	0.13608	1.09892	0.0219426
Ap4e1	0.135878	1.09876	0.0129829
Qtrt2	0.13585	1.09874	0.00284393
Igfbp7	0.135838	1.09873	0.00455393
Mkl2	0.135783	1.09869	0.000112504
Rbm4	0.13575	1.09866	0.00290281
Nmt2	0.135725	1.09864	0.00193756
Tshz3	0.135705	1.09863	0.00119253
Klhl32	0.135657	1.09859	0.00814399
Ccdc39	0.135628	1.09857	0.0048434
Ddx39b	0.135578	1.09853	0.00103351
Gca	0.135407	1.0984	0.00393213
Trmt1	0.13536	1.09837	0.00137956
Vmn2r85	0.135269	1.0983	0.00376062
Vmn2r84	0.135269	1.0983	0.00376062
Cdyl2	0.135247	1.09828	0.0283584
Papolg	0.135245	1.09828	0.00174256
Pcdhb4	0.135238	1.09827	0.00639511
Gtpbp8	0.135173	1.09822	0.0221556
Mpp6	0.135125	1.09819	0.00179919
Grm7	0.135088	1.09816	0.00340833
Map3k7	0.134773	1.09792	0.0135648
Kcnn2	0.134738	1.09789	0.000295092
Gm3636	0.134726	1.09788	0.0118543
Gm3173	0.134726	1.09788	0.0118543
Slc26a10	0.134717	1.09788	0.0101377
Lcat	0.13463	1.09781	0.057041
Tmem150a	0.134617	1.0978	0.0404242
Adam22	0.13454	1.09774	0.000637997
Bbof1	0.1344	1.09764	0.00649665
Aptx	0.134397	1.09763	0.0072909
Ddx17	0.13435	1.0976	0.00277236
Trpm4	0.134263	1.09753	0.0047976
Mphosph9	0.134088	1.0974	0.0281362
Rnf39	0.133978	1.09732	0.00867678
Actl6a	0.133937	1.09728	0.0405447
Ifnl2	0.133936	1.09728	0.0145591
Myo9a	0.133879	1.09724	0.00053532
Cdk5	0.133877	1.09724	0.000539591
Sct	0.133857	1.09722	0.00491646
Hnrnpa2b1	0.133822	1.0972	0.00430535
Cux2	0.133802	1.09718	0.0749641
Zmym5	0.133715	1.09712	0.00380402
Mtmr1	0.133707	1.09711	0.00213409
Pla2g4e	0.133512	1.09696	0.0830239
Gm9513	0.133378	1.09686	0.0944407
Pigl	0.133367	1.09685	0.00059972
Slc25a27	0.133357	1.09684	0.00203312
Jak2	0.133267	1.09677	0.00302132
Ptprk	0.133152	1.09669	0.00279
Gm2897	0.133107	1.09665	0.00468038
Mapk1ip1	0.133067	1.09662	0.00172452
Adgrl2	0.133035	1.0966	0.000300809
Snrnp70	0.132985	1.09656	0.0090111
Mdm2	0.132847	1.09646	0.00308641
Zfp653	0.132795	1.09642	0.0172279
Ndst3	0.132728	1.09637	0.00383256
Gucy1a2	0.132725	1.09636	0.000166634
Alg6	0.132682	1.09633	0.00476046
Rev3l	0.132663	1.09632	0.0063621
Cobl	0.13257	1.09624	0.0125169
Crtc2	0.132475	1.09617	0.00332857
Utp18	0.132398	1.09611	0.0148125
Fkbp3	0.132384	1.0961	0.00152424
Xk	0.13234	1.09607	0.00322522
Strbp	0.132312	1.09605	0.0010831
Arhgap21	0.132265	1.09601	0.000993877
Mtcl1	0.132205	1.09597	0.00128911
Nol9	0.13214	1.09592	0.00111638
Krtap5-3	0.132075	1.09587	0.0192851
Bok	0.132015	1.09582	0.0134289
Il1rap	0.131932	1.09576	0.00209886
Thumpd2	0.131815	1.09567	0.0058047
Saal1	0.131813	1.09567	0.0348255
Aldh1a1	0.131795	1.09566	0.0399802
Adcyap1	0.131762	1.09563	0.0132004
Slc30a3	0.131705	1.09559	0.0081415
Rorb	0.131695	1.09558	0.00393378
Tm6sf1	0.13152	1.09545	0.0019818
Cers4	0.131397	1.09535	0.00803625
Pcdhb21	0.131358	1.09532	0.00596792
Zbtb18	0.131225	1.09522	0.0156402
Vgll3	0.131223	1.09522	0.0191732
Fastkd2	0.131223	1.09522	0.0457391
Lrrfip1	0.131172	1.09518	0.00229947
Ccdc148	0.131168	1.09518	0.00076958
Olfr111	0.131132	1.09515	0.0105386
Vamp1	0.131113	1.09514	0.00637416
Tcam1	0.131075	1.09511	0.00742942
Rsl1d1	0.13102	1.09507	0.00239214
Akap17b	0.13101	1.09506	0.0244198
Lsm1	0.130995	1.09505	0.00368634
Ppp2r3c	0.130909	1.09498	0.00182378
Xkr6	0.130853	1.09494	0.0358198
Efcab6	0.130827	1.09492	0.0033794
Dnajc24	0.130652	1.09479	0.00368446
Zfp991	0.130573	1.09473	0.0307127
Brd9	0.130518	1.09469	0.00239316
Rabgap1l	0.13031	1.09453	0.000975363
Gtf3c2	0.130237	1.09447	0.00288774
Atrx	0.130202	1.09445	0.000600687
Acaca	0.130192	1.09444	0.00952975
Ireb2	0.130065	1.09434	0.00396074
Ing4	0.130042	1.09433	0.00663926
Lrriq1	0.129988	1.09428	0.0087289
Reck	0.129833	1.09417	0.0321206
Camk1d	0.129825	1.09416	0.000837431
Fhl1	0.129742	1.0941	0.00479797
Cnot7	0.12974	1.0941	0.00192625
Cep126	0.129733	1.09409	0.00308709
Ankrd12	0.129608	1.094	0.0106441
Yme1l1	0.129557	1.09396	0.000541645
Zfp451	0.129465	1.09389	0.00437233
Mfsd8	0.12938	1.09382	0.0224531
Med23	0.129253	1.09373	0.00732597
Ppme1	0.12918	1.09367	0.00386643
Pnpla3	0.129177	1.09367	0.0504146
Nmnat1	0.128982	1.09352	0.0329474
Birc6	0.128977	1.09352	0.00127662
Calb1	0.128717	1.09332	0.00205258
Lrp1b	0.128558	1.0932	0.013579
Anxa5	0.128557	1.0932	0.0815501
Tmem184c	0.12854	1.09319	0.00114534
Sec63	0.128475	1.09314	0.00448261
Dio2	0.128438	1.09311	0.00533672
Pms2	0.128435	1.09311	0.00911769
Tmem161b	0.128405	1.09308	0.0105622
N4bp2l2	0.128385	1.09307	0.00444375
Ncam2	0.128372	1.09306	0.00026973
Adprhl2	0.128325	1.09302	0.000248299
9330159F19Rik	0.128305	1.09301	0.00391239
Gm3264	0.128271	1.09298	0.0132129
Mettl4	0.128223	1.09295	0.00587504
Gm3500	0.128196	1.09293	0.013173
Gm3383	0.128196	1.09293	0.013173
Sclt1	0.128165	1.0929	0.0319407
Gm3435	0.128148	1.09289	0.0197945
Ermard	0.128148	1.09289	0.0197945
9030025P20Rik	0.128148	1.09289	0.0197945
Arfrp1	0.128133	1.09288	0.0127524
Virma	0.127995	1.09277	0.00234715
Hapln4	0.127963	1.09275	0.0278941
Chrd	0.127901	1.0927	0.0103478
E2f5	0.127837	1.09265	0.0348466
Dopey1	0.127771	1.0926	0.00418075
Ocrl	0.127747	1.09259	0.000557428
Spred1	0.127605	1.09248	0.00586536
Rbm3	0.12758	1.09246	0.037624
Sbno2	0.127545	1.09243	0.0230228
Uba6	0.127467	1.09237	0.0191021
Neil1	0.127345	1.09228	0.00780272
Pcsk1	0.127337	1.09228	0.0557867
Alg3	0.127232	1.0922	0.0352732
Grk5	0.127168	1.09215	0.00656236
Ralgps1	0.127168	1.09215	0.00758925
Chrdl1	0.127047	1.09206	0.0161322
Zfp296	0.127033	1.09205	0.0128102
Atxn2l	0.126937	1.09197	0.00873277
Vamp7	0.126882	1.09193	0.0138109
Cd2ap	0.126837	1.0919	0.0193723
Bclaf1	0.126787	1.09186	0.00183476
Crhr1	0.12676	1.09184	0.00761111
Washc5	0.126662	1.09176	0.000983921
Cacna1a	0.126625	1.09174	0.00469322
Cox16	0.126557	1.09169	0.00401044
Tctn3	0.126537	1.09167	0.00394148
Ajm1	0.126472	1.09162	0.00574986
Mettl17	0.12629	1.09148	0.00855219
Taf1d	0.126253	1.09146	0.00694125
Slc16a7	0.126238	1.09144	0.000857692
Zfp280c	0.126223	1.09143	0.0283004
Plcd1	0.126162	1.09139	0.00155183
Gm2237	0.126136	1.09137	0.0129681
Rpgrip1l	0.126093	1.09133	0.00141435
Flt3l	0.12599	1.09126	0.00726105
Acvr1c	0.125873	1.09117	0.0265482
Tbc1d31	0.125835	1.09114	0.0141462
Flvcr1	0.125809	1.09112	0.00111209
Vwa5b2	0.125773	1.09109	0.00897452
Fbxl5	0.125747	1.09107	0.00274715
Ccdc88a	0.125717	1.09105	0.00519771
Adam19	0.125675	1.09102	0.0110229
Tlcd1	0.125617	1.09097	0.0112738
Gabra4	0.125477	1.09087	0.00400475
Ulk3	0.125425	1.09083	0.0470752
Rnf32	0.125393	1.09081	0.0420412
Kcnc2	0.12527	1.09071	0.0078862
Zfp407	0.125245	1.09069	0.00465109
Otud3	0.125172	1.09064	0.0236909
Ppm1b	0.125168	1.09063	0.0049946
Lingo2	0.125153	1.09062	0.0027643
Nin	0.125133	1.09061	0.00347882
Mdm4	0.12511	1.09059	0.00385571
2210408I21Rik	0.125058	1.09055	0.000564079
Reep4	0.125022	1.09052	0.00611323
Pnn	0.124995	1.0905	0.00509073
Stxbp5l	0.124962	1.09048	0.00567138
Aqr	0.124942	1.09046	0.00138153
Arpp21	0.124912	1.09044	0.00069487
Bnip2	0.124678	1.09026	0.0461443
Cpsf6	0.124618	1.09022	0.0246086
Tspoap1	0.1244	1.09005	0.0197629
Tmem68	0.124342	1.09001	0.00860507
Pus7	0.124339	1.09001	0.0223238
Polr3c	0.124237	1.08993	0.00217362
Pgm3	0.124179	1.08989	0.0100497
Nupl2	0.124142	1.08986	0.00904773
Fn3k	0.124123	1.08985	0.0116605
Zfp292	0.124113	1.08984	0.00322845
Plekha5	0.12405	1.08979	0.00505709
Tubgcp4	0.124027	1.08977	0.00563132
Ifitm7	0.12385	1.08964	0.0570109
Cdc37l1	0.123848	1.08964	0.00322672
Pxdn	0.123668	1.0895	0.0253319
Zfp157	0.123658	1.08949	0.00124314
Ccnc	0.123632	1.08947	0.00555587
Glra3	0.123582	1.08944	0.124688
Mbd1	0.12351	1.08938	0.00522956
Riok3	0.123477	1.08936	0.00104556
Ccdc115	0.123467	1.08935	0.0846601
Gm3488	0.123465	1.08935	0.0153312
Fam135a	0.123355	1.08927	0.00740631
Sptlc2	0.123323	1.08924	0.00819421
Trappc2	0.123317	1.08924	0.00692464
Eml4	0.123313	1.08923	0.00411742
Gabrg2	0.123292	1.08922	0.00141255
Naa15	0.123243	1.08918	0.0038333
Ubtfl1	0.123197	1.08915	0.00514881
43719	0.123053	1.08904	0.00140262
Ptprd	0.122983	1.08898	0.00225071
Usp33	0.122902	1.08892	0.00295715
Sptlc1	0.122855	1.08889	0.00346203
Gm14137	0.122838	1.08887	0.024666
Rnf7	0.122838	1.08887	0.0523879
Frg2f1	0.122837	1.08887	0.0315953
Med14	0.122782	1.08883	0.00188755
Exoc4	0.122593	1.08869	0.00383945
Usp15	0.122545	1.08865	0.000818582
Socs2	0.122436	1.08857	0.00209502
Rnaseh2a	0.122412	1.08855	0.00819565
Zfp410	0.122405	1.08855	0.00596746
Plaa	0.122388	1.08854	0.00191171
Kmt5b	0.122383	1.08853	0.0306586
P3h3	0.122343	1.0885	0.0186966
Cckbr	0.122325	1.08849	0.00854408
Krtap10-10	0.122222	1.08841	0.0221501
Eif4e	0.122091	1.08831	0.00235389
Kcnq2	0.122077	1.0883	0.00045248
Zfhx4	0.122013	1.08825	0.0268821
Onecut3	0.122008	1.08825	0.0223203
Ero1lb	0.121958	1.08821	0.0118931
Kdm4c	0.121888	1.08816	0.0231624
Lmo4	0.121818	1.08811	0.000965634
Necab1	0.1218	1.08809	0.000628928
Scai	0.121793	1.08809	0.00192644
Foxh1	0.12176	1.08806	0.0150264
Phykpl	0.121725	1.08804	0.0163332
Ascc3	0.121702	1.08802	0.0176224
Mroh1	0.121687	1.08801	0.00147268
Stt3a	0.121612	1.08795	0.0064138
Slc35b3	0.121602	1.08794	0.00383134
Rbm48	0.121592	1.08793	0.00169027
Pced1a	0.121515	1.08788	0.00614173
Oxr1	0.121477	1.08785	0.00235183
Acot10	0.121452	1.08783	0.0750553
Zfp971	0.121445	1.08782	0.100911
Setd2	0.121289	1.08771	0.00308724
Senp5	0.121282	1.0877	0.00228964
Cox18	0.12126	1.08768	0.00257419
Slit2	0.121257	1.08768	0.00581205
Appl1	0.121235	1.08767	0.00406675
Osbpl8	0.121225	1.08766	0.0025973
2610042L04Rik	0.121208	1.08765	0.0146639
Arnt	0.121185	1.08763	0.00681394
Ttll11	0.121167	1.08761	0.00457085
Zmat3	0.121052	1.08753	0.00520717
Hrasls	0.121012	1.0875	0.00753878
Zdhhc1	0.121003	1.08749	0.00537793
Cnot10	0.120985	1.08748	0.00834642
Rimbp2	0.120977	1.08747	0.00442835
Mtch2	0.120974	1.08747	0.00210497
Lcor	0.120952	1.08745	0.00263562
Lyst	0.120935	1.08744	0.00146046
Sergef	0.120895	1.08741	0.00751446
Cstf3	0.120726	1.08728	0.00346024
Wdr17	0.120723	1.08728	0.0066626
Mat2a	0.120712	1.08727	0.00762662
Tubd1	0.120698	1.08726	0.0355656
Mcee	0.120652	1.08723	0.0725113
Pgr	0.12064	1.08722	0.0028101
Mettl8	0.120613	1.0872	0.0100269
E430018J23Rik	0.120553	1.08715	0.0149125
Ubfd1	0.12055	1.08715	0.00304499
P2rx4	0.120428	1.08706	0.00179421
Zfp458	0.12041	1.08704	0.00887055
Ppp6c	0.12038	1.08702	0.0106623
Dpp8	0.120345	1.08699	0.0010215
Aph1c	0.12032	1.08698	0.0136154
Fam208b	0.120287	1.08695	0.00221825
Neurod6	0.120282	1.08695	0.00617636
Ppp4r2	0.120248	1.08692	0.0263495
Zfp30	0.120222	1.0869	0.00668396
Gm10406	0.12021	1.08689	0.0160177
Ccdc186	0.12016	1.08686	0.0161959
Osbpl1a	0.120153	1.08685	0.00360964
Tbp	0.120037	1.08676	0.00753332
Ube2g1	0.119952	1.0867	0.00162388
Eif1b	0.119942	1.08669	0.000823249
Etv1	0.119847	1.08662	0.00643015
Gas8	0.119797	1.08658	0.0121541
Gipr	0.119703	1.08651	0.00444566
Car4	0.119573	1.08641	0.122065
Ppp4r1	0.119528	1.08638	0.00282474
Zfand1	0.119513	1.08637	0.00313934
Rab24	0.1195	1.08636	0.00703813
Nfx1	0.119477	1.08634	0.00166177
Usp14	0.119424	1.0863	0.00172884
0610010F05Rik	0.119403	1.08629	0.00178247
Lrrc28	0.11938	1.08627	0.00250355
Mtif2	0.119353	1.08625	0.0325717
Mkx	0.11933	1.08623	0.0090997
Pparg	0.119288	1.0862	0.0198652
Atg3	0.119263	1.08618	0.0591193
Adra1d	0.119208	1.08614	0.0241394
Nrsn1	0.11915	1.08609	0.012218
Thbs3	0.11911	1.08606	0.00303519
Ift172	0.119097	1.08605	0.00291106
Rps6kb1	0.119008	1.08599	0.0021428
Olfr551	0.118893	1.0859	0.0261572
Uxt	0.118864	1.08588	0.0054745
Abcc1	0.118833	1.08586	0.013052
Lclat1	0.118815	1.08584	0.00339693
Ankrd17	0.118725	1.08577	0.00501213
Zfp873	0.118607	1.08569	0.0019322
Eif2s3x	0.118542	1.08564	0.000474887
Nmd3	0.118517	1.08562	0.00535746
Otof	0.118477	1.08559	0.074326
Egr1	0.118388	1.08552	0.329116
Bmt2	0.118302	1.08546	0.00678815
Atg16l2	0.118263	1.08543	0.0102963
Cse1l	0.11824	1.08541	0.00360667
Rnf149	0.118215	1.08539	0.0042955
Flrt2	0.118098	1.0853	0.00499375
Cadps	0.117978	1.08521	0.0017928
Olfr172	0.117953	1.08519	0.0740314
Klk1b7-ps	0.117923	1.08517	0.00787485
Pigg	0.117853	1.08512	0.0287038
Prkag2	0.117708	1.08501	0.000898514
Btbd10	0.117685	1.08499	0.0031808
Ctns	0.1176	1.08493	0.00989489
9330182L06Rik	0.117588	1.08492	0.00454634
Slc25a16	0.117442	1.08481	0.00196408
Plcb4	0.117373	1.08476	0.00618915
Crot	0.117255	1.08467	0.0300969
Scaper	0.117222	1.08464	0.00124842
S100a8	0.11722	1.08464	0.126464
Ttc37	0.117187	1.08462	0.00491075
Crip3	0.117177	1.08461	0.0274099
Slc30a6	0.117165	1.0846	0.0199191
Nav2	0.117105	1.08456	0.0174517
Lnpep	0.117063	1.08453	0.0074976
Bmp3	0.117062	1.08452	0.03283
Rnasel	0.117	1.08448	0.00534483
Fnip1	0.116993	1.08447	0.00110864
Ipo9	0.116948	1.08444	0.002598
Phlpp2	0.116918	1.08442	0.00069212
Cdk9	0.116917	1.08441	0.00114093
Krt88	0.116873	1.08438	0.00349979
Phyh	0.116843	1.08436	0.00208261
Svs3a	0.116763	1.0843	0.00717877
Fhod3	0.116753	1.08429	0.018695
Actr10	0.116743	1.08428	0.00298995
Ss18l2	0.116738	1.08428	0.0011298
Prdm10	0.116715	1.08426	0.0221432
Togaram1	0.116693	1.08425	0.00185543
Tax1bp1	0.116645	1.08421	0.00107735
Oprd1	0.116477	1.08408	0.0389506
Clec18a	0.11647	1.08408	0.0331774
Etfrf1	0.116467	1.08408	0.00416393
Nrbp2	0.116462	1.08407	0.0473122
6030458C11Rik	0.116448	1.08406	0.028411
Dock7	0.11635	1.08399	0.0191848
Arl15	0.11632	1.08397	0.0148149
Uri1	0.116302	1.08395	0.00198542
Relch	0.116265	1.08393	0.00171161
Abcc6	0.116252	1.08392	0.00306948
Dhx36	0.116228	1.0839	0.00530774
Rac3	0.116183	1.08386	0.0435964
Slc23a1	0.116173	1.08386	0.00180891
Vta1	0.116157	1.08384	0.0361997
Rims3	0.116118	1.08381	0.106931
Zmym2	0.1161	1.0838	0.00101774
Itgb8	0.116085	1.08379	0.0335536
St6gal2	0.116082	1.08379	0.00380073
Gm11565	0.11607	1.08378	0.0780045
Eif2ak4	0.116047	1.08376	0.0168752
Grasp	0.115945	1.08368	0.146266
Fv1	0.115933	1.08368	0.0781101
Arhgap25	0.115897	1.08365	0.0236862
Gm3696	0.115888	1.08364	0.0118618
Mertk	0.115838	1.0836	0.0129155
Papola	0.115783	1.08356	0.00398485
Zfp697	0.115772	1.08355	0.00234102
Prdm15	0.115732	1.08352	0.0325674
Deptor	0.115718	1.08351	0.04528
Phf14	0.115695	1.0835	0.0134219
Mgea5	0.115677	1.08348	0.00391932
Pcdhb2	0.115663	1.08347	0.0391037
Gm49359	0.115651	1.08346	0.0649811
Top3b	0.115618	1.08344	0.00177675
Elovl4	0.115542	1.08338	0.00824302
Micu3	0.11554	1.08338	0.00543039
Zfp568	0.115537	1.08338	0.00716593
Fam104a	0.115425	1.08329	0.037788
Rsad1	0.115423	1.08329	0.0842888
Abca5	0.11542	1.08329	0.00764346
St6galnac1	0.115377	1.08326	0.0287466
Cwc27	0.115338	1.08323	0.0300627
Rhbdf1	0.115257	1.08317	0.00201691
Cacng2	0.115237	1.08315	0.00820415
Nrg1	0.115183	1.08311	0.0153674
Atp9b	0.115157	1.08309	0.0168861
D11Wsu47e	0.115085	1.08304	0.0217789
Fam53a	0.115082	1.08304	0.0274787
Ergic2	0.115057	1.08302	0.0170829
Ptpn4	0.114953	1.08294	0.00346971
Lrif1	0.114937	1.08293	0.0214801
Rnf139	0.11491	1.08291	0.00751241
Pdzd8	0.114888	1.08289	0.0136231
Carnmt1	0.114861	1.08287	0.0123605
Cntln	0.114843	1.08286	0.00866938
Gpr158	0.114837	1.08285	0.00215322
Siah1b	0.114782	1.08281	0.0511502
Slc9a5	0.114768	1.0828	0.0638568
Ufsp2	0.114708	1.08276	0.00647696
5330417C22Rik	0.114672	1.08273	0.00252913
AI593442	0.114643	1.08271	0.00227738
Ppid	0.114627	1.08269	0.0426927
Mkks	0.114593	1.08267	0.0434222
Agtpbp1	0.114573	1.08265	0.000634652
Myo1b	0.114517	1.08261	0.012427
Malsu1	0.114448	1.08256	0.0163083
Ctu2	0.114437	1.08255	0.00587746
Oxt	0.11443	1.08255	0.109851
Ccnh	0.114367	1.0825	0.00515168
Eif5	0.114345	1.08248	0.00307834
Nlk	0.114312	1.08246	0.0019394
Zfp933	0.114258	1.08242	0.00543951
Vps54	0.114195	1.08237	0.0325948
Rbm15	0.114182	1.08236	0.00563167
Papd4	0.114093	1.08229	0.00976285
Zfand6	0.114072	1.08228	0.0140625
Igsf9b	0.114038	1.08225	0.0209231
Golga1	0.114008	1.08223	0.005919
Fam208a	0.114	1.08222	0.00358939
Herc3	0.113992	1.08222	0.00412044
Pex3	0.11398	1.08221	0.0115403
4930402H24Rik	0.113978	1.08221	0.0219335
Hgh1	0.113927	1.08217	0.0363007
Papd5	0.11383	1.0821	0.00530751
Pdp1	0.113687	1.08199	0.0368027
Wdr54	0.113645	1.08196	0.0283594
Syt14	0.113437	1.0818	0.0259523
Osbpl6	0.113402	1.08178	0.00530704
B3galnt2	0.113351	1.08174	0.0135342
Dnajb4	0.113343	1.08173	0.0173538
Srrm2	0.113283	1.08169	0.00221847
Krtap11-1	0.113255	1.08167	0.0115325
Faah	0.113247	1.08166	0.00375824
Gba	0.113242	1.08166	0.00104024
Prg4	0.11322	1.08164	0.397081
Mafg	0.113188	1.08162	0.013444
Olfr987	0.113082	1.08154	0.0588405
Sat1	0.113058	1.08152	0.0767254
Lrch3	0.113033	1.0815	0.00110128
Tbccd1	0.113027	1.08149	0.00343075
Cnot4	0.113003	1.08148	0.0162684
Mtfmt	0.112967	1.08145	0.0110388
Jmjd1c	0.112885	1.08139	0.00392419
Gtf2h2	0.112867	1.08137	0.0157182
Ncapd3	0.112837	1.08135	0.0384065
Hdhd5	0.112802	1.08133	0.00369964
Atp13a1	0.112708	1.08126	0.0285098
Nat8f6	0.112688	1.08124	0.00544677
Pxk	0.112638	1.0812	0.00837455
Cpne6	0.11256	1.08114	0.0275293
Kcna2	0.112553	1.08114	0.00886539
Tjp1	0.11255	1.08114	0.00565168
Dars	0.112518	1.08111	0.0460671
Zfp52	0.112508	1.08111	0.0190058
Mak16	0.112348	1.08099	0.00412356
Cdk12	0.112325	1.08097	0.00365636
Rab2b	0.112297	1.08095	0.00824043
Aifm1	0.11229	1.08094	0.0389631
Nap1l2	0.112228	1.0809	0.00240007
Neto2	0.112223	1.08089	0.031453
Sntg1	0.112172	1.08085	0.00326109
Scp2	0.11217	1.08085	0.0524274
Rhbdd3	0.112122	1.08082	0.0165118
Ralgapa1	0.112111	1.08081	0.00808085
Gm5796	0.11204	1.08076	0.0204602
Arrdc5	0.11202	1.08074	0.0158697
Pak7	0.11199	1.08072	0.00433071
Lig3	0.111947	1.08069	0.00869796
Utp20	0.111883	1.08064	0.0171872
Tmem258	0.111883	1.08064	0.0551841
Abhd10	0.111862	1.08062	0.0149927
Kcnab3	0.111852	1.08061	0.0417895
Gria2	0.1118	1.08058	0.0108175
Eya4	0.111793	1.08057	0.0247758
Vps37a	0.11173	1.08052	0.00487456
Ctrl	0.111718	1.08051	0.0389343
Slc12a6	0.111667	1.08048	0.0069896
Myo9b	0.11166	1.08047	0.0191797
Flrt3	0.11151	1.08036	0.00212119
Ssh2	0.111488	1.08034	0.0220817
Clcn2	0.111485	1.08034	0.0295419
Cars	0.111413	1.08029	0.0372484
Sltm	0.111333	1.08023	0.0161273
Spata5	0.11131	1.08021	0.0066547
2300009A05Rik	0.111225	1.08015	0.00836671
Lancl2	0.111217	1.08014	0.00975347
Rora	0.111198	1.08013	0.0200371
Prkar2a	0.111187	1.08012	0.0171895
Abcg2	0.111125	1.08007	0.0636146
Crls1	0.111103	1.08005	0.0198893
C1galt1c1	0.111077	1.08003	0.06964
Taf2	0.111045	1.08001	0.00347547
Mfn1	0.111018	1.07999	0.0176963
Clk2	0.111015	1.07999	0.00276181
A530064D06Rik	0.11096	1.07995	0.110227
Tipin	0.110932	1.07993	0.0815721
Kcnma1	0.110922	1.07992	0.00208674
Sppl2a	0.110918	1.07992	0.00498214
Wls	0.110755	1.07979	0.0234419
Pcdh10	0.110727	1.07977	0.00888328
Zc3h6	0.110668	1.07973	0.0508713
Unc79	0.110665	1.07973	0.0048416
Sestd1	0.110617	1.07969	0.17571
Usp8	0.110553	1.07964	0.0019384
Lekr1	0.110395	1.07952	0.0220708
Atf6	0.110345	1.07949	0.00704504
Napepld	0.110287	1.07944	0.00427928
Vrk1	0.110275	1.07943	0.0322767
Pitpnb	0.110267	1.07943	0.00501133
Edrf1	0.110188	1.07937	0.0212122
Pnpla6	0.110183	1.07937	0.0155166
Drp2	0.110178	1.07936	0.00473936
Klhl29	0.110178	1.07936	0.00865714
Hdac9	0.11017	1.07936	0.0189563
Cog6	0.110113	1.07931	0.0157552
Nhlrc3	0.110112	1.07931	0.0226114
Dph6	0.11011	1.07931	0.0356513
Man1c1	0.110102	1.0793	0.0155387
Coa5	0.110102	1.0793	0.0160136
Arl5b	0.110098	1.0793	0.0688401
Cdk13	0.11008	1.07929	0.00648675
Syne1	0.110049	1.07927	0.0051375
Wdr75	0.109973	1.07921	0.00325498
Drc3	0.1099	1.07915	0.00449449
Stard7	0.109887	1.07914	0.0166775
Bhlhe40	0.109865	1.07913	0.0279889
Efr3a	0.109862	1.07912	0.00259868
Ebna1bp2	0.109795	1.07907	0.0460125
Kdm7a	0.109761	1.07905	0.0387572
Fbxo18	0.109712	1.07901	0.00413926
Lrrfip2	0.109648	1.07897	0.00277724
Kctd9	0.109633	1.07895	0.0128126
Lcmt2	0.10961	1.07894	0.0715239
Prpf38b	0.109567	1.0789	0.07228
Gm14434	0.109556	1.0789	0.00525451
Slc24a4	0.109538	1.07888	0.0122211
Hprt	0.109533	1.07888	0.007597
Opn3	0.109522	1.07887	0.0185013
Rbmx	0.1094	1.07878	0.0471936
Atxn7	0.109363	1.07875	0.0104137
Adam1a	0.109335	1.07873	0.014369
Mrpl1	0.109328	1.07873	0.00499546
Cep19	0.109268	1.07868	0.0164809
Zfand2b	0.109227	1.07865	0.0162572
Dus3l	0.109092	1.07855	0.0130813
Rad18	0.108982	1.07847	0.0225154
Kctd4	0.10894	1.07844	0.0840827
Vill	0.1089	1.07841	0.031311
Cabp1	0.108888	1.0784	0.0887847
Mc5r	0.108872	1.07838	0.0548819
Zfp65	0.108827	1.07835	0.0380721
Zfp943	0.108798	1.07833	0.00400816
Gm14288	0.108768	1.07831	0.00648908
Hdac8	0.108748	1.07829	0.0161909
Spns2	0.108655	1.07822	0.00767639
Dcaf1	0.10865	1.07822	0.0170857
Snap23	0.108562	1.07815	0.0336579
Cul4b	0.108553	1.07815	0.0284144
Zfp384	0.108535	1.07813	0.00881178
Rreb1	0.108527	1.07813	0.07267
Tpgs2	0.108479	1.07809	0.0112673
Scn1a	0.108464	1.07808	0.00263549
Satb2	0.108447	1.07807	0.00400765
Kpna1	0.108327	1.07798	0.00249446
Zkscan3	0.108258	1.07793	0.0275151
Srrm1	0.108257	1.07792	0.0317789
Nutf2	0.108245	1.07792	0.0265394
Zbtb1	0.108173	1.07786	0.089532
Ttll4	0.10813	1.07783	0.0115944
Zfp318	0.108128	1.07783	0.00945139
Slco2a1	0.108122	1.07782	0.0169615
Imp3	0.10809	1.0778	0.0569495
Tcp11l1	0.108075	1.07779	0.00806949
Lgals8	0.108057	1.07778	0.0241718
Rgs4	0.108018	1.07775	0.0572683
Dda1	0.108017	1.07775	0.00256163
Slc35f4	0.107892	1.07765	0.0289519
Dpy19l3	0.107872	1.07764	0.0115358
Tymp	0.107837	1.07761	0.0109516
Sco2	0.107837	1.07761	0.0109516
Rock2	0.107817	1.0776	0.0183192
Tial1	0.107748	1.07755	0.0159328
F12	0.107698	1.07751	0.10084
Zdhhc23	0.107688	1.0775	0.0152618
Casc4	0.107613	1.07744	0.00394882
Rp2	0.107593	1.07743	0.0212524
Man1a	0.107573	1.07741	0.0607121
Gmppa	0.107557	1.0774	0.00808769
Erc2	0.107473	1.07734	0.0024835
Mknk1	0.107383	1.07727	0.00369702
Isca2	0.107377	1.07727	0.0329215
Dnmt3a	0.107373	1.07727	0.0228448
Otop2	0.107323	1.07723	0.0594983
Zfp825	0.107282	1.0772	0.0104113
Chd8	0.107257	1.07718	0.00270513
Tacc1	0.107227	1.07716	0.0061772
Nebl	0.107176	1.07712	0.00223403
Malt1	0.107147	1.0771	0.0174408
Lrrc41	0.107137	1.07709	0.00551129
Las1l	0.107083	1.07705	0.0106745
Cck	0.107038	1.07701	0.00541118
Tmem208	0.10703	1.07701	0.114547
Pan3	0.106993	1.07698	0.0115834
Pygm	0.10687	1.07689	0.0111043
Sgcd	0.106867	1.07689	0.0562359
Gm4631	0.106829	1.07686	0.00530885
Tlr7	0.106782	1.07682	0.0185222
Synj2	0.106731	1.07679	0.0186596
Osbpl3	0.10672	1.07678	0.019514
Pcdhb15	0.106693	1.07676	0.0540982
Ttll5	0.106552	1.07665	0.0010877
Gfm2	0.106492	1.07661	0.00735069
Kcns2	0.10647	1.07659	0.0184805
Rnf215	0.106415	1.07655	0.0127734
Atoh8	0.106405	1.07654	0.0384613
Cyp2d40	0.106387	1.07653	0.279916
Ttc33	0.106378	1.07652	0.00948362
Pclo	0.106218	1.0764	0.00351349
Alg12	0.106197	1.07639	0.00961874
Sdccag3	0.106193	1.07638	0.0104627
Lta4h	0.106175	1.07637	0.0147004
Btbd8	0.106152	1.07635	0.00279916
1700028K03Rik	0.106123	1.07633	0.00156655
Cenpt	0.10611	1.07632	0.0316724
Lsm8	0.106047	1.07627	0.112878
Glmn	0.106035	1.07627	0.0394952
Gpr83	0.10599	1.07623	0.0421515
Pdlim7	0.10598	1.07623	0.00403389
Acap2	0.10597	1.07622	0.0138566
Clrn2	0.105917	1.07618	0.0390494
Nudcd1	0.105815	1.0761	0.00361081
Car7	0.10576	1.07606	0.0542385
Psme3	0.105722	1.07603	0.00170731
Eif5a2	0.105693	1.07601	0.00751279
Clock	0.105578	1.07593	0.00579788
Katnal1	0.105557	1.07591	0.0060801
Ptcd3	0.105528	1.07589	0.00635534
Mcts1	0.105458	1.07584	0.047662
Trappc8	0.10544	1.07582	0.00561626
Nudt11	0.105418	1.07581	0.223217
Pus3	0.105417	1.07581	0.0244989
Fra10ac1	0.105362	1.07576	0.0368143
Zfp523	0.105308	1.07572	0.00309972
Krtap5-2	0.105308	1.07572	0.0188268
Pcdh11x	0.105298	1.07572	0.095354
Cdc27	0.105285	1.07571	0.00224767
Rock1	0.105283	1.07571	0.0262361
Eapp	0.105253	1.07568	0.107607
Nup35	0.105206	1.07565	0.0702699
Mical3	0.105113	1.07558	0.0213455
Sfpq	0.105088	1.07556	0.0105215
Rpp38	0.10508	1.07555	0.15415
Zbtb44	0.105076	1.07555	0.0035001
Chordc1	0.105068	1.07555	0.0944687
Fthl17a	0.105032	1.07552	0.0108229
Sfi1	0.105017	1.07551	0.0186005
Cacna1g	0.104945	1.07545	0.0683699
Colgalt1	0.104913	1.07543	0.00316348
Tmem44	0.104905	1.07542	0.0295589
Ubl5	0.104888	1.07541	0.0473384
Atf2	0.104885	1.07541	0.00237859
Tex10	0.104837	1.07537	0.0306572
Fgfr1op	0.104825	1.07536	0.0111689
Ap3s1	0.104801	1.07535	0.0436366
Zc3h12b	0.104763	1.07532	0.0244862
Ankrd26	0.10476	1.07532	0.0341072
Mis12	0.104708	1.07528	0.103717
Cwc22	0.104668	1.07525	0.0689518
Lrrc4c	0.104638	1.07522	0.00757093
Snx11	0.104627	1.07522	0.0061685
Capza2	0.104555	1.07516	0.00418852
Nucb2	0.104542	1.07515	0.0429895
Grm1	0.104518	1.07514	0.0127347
Bivm	0.104507	1.07513	0.0268494
Ptchd1	0.104472	1.0751	0.00466037
Cdh8	0.10447	1.0751	0.0198466
Arid5b	0.104418	1.07506	0.0231291
Grb14	0.104412	1.07506	0.0115922
Grik2	0.104377	1.07503	0.0124626
Fxyd5	0.104347	1.07501	0.0225099
Dzip3	0.104335	1.075	0.0164774
Ccar1	0.104297	1.07497	0.00565971
Csnk1g3	0.104292	1.07497	0.00435502
Senp6	0.104218	1.07491	0.00470469
Tmem141	0.104202	1.0749	0.0219829
Sost	0.104035	1.07478	0.0803008
Zfp260	0.103985	1.07474	0.0182974
Rnf4	0.103935	1.0747	0.00617212
2610008E11Rik	0.103928	1.0747	0.0378847
Fbxw9	0.103917	1.07469	0.00928403
Gm14305	0.103908	1.07468	0.00920264
Cacng3	0.103865	1.07465	0.00447707
Nipbl	0.103853	1.07464	0.00642428
Cox4i2	0.103815	1.07461	0.0423317
Dusp6	0.103815	1.07461	0.189378
Mettl24	0.10379	1.07459	0.0138833
D630003M21Rik	0.103787	1.07459	0.00948053
Mettl3	0.103745	1.07456	0.0378228
Zfp846	0.103735	1.07455	0.0152334
D230025D16Rik	0.103663	1.0745	0.00535045
Cebpg	0.103648	1.07449	0.0327545
2610002M06Rik	0.103647	1.07449	0.0203523
Pigw	0.103623	1.07447	0.00975639
Adgrd1	0.103608	1.07446	0.026933
U2surp	0.103573	1.07443	0.00986161
Metap1d	0.10356	1.07442	0.0177272
Dguok	0.103528	1.0744	0.0742354
Zfp324	0.103522	1.07439	0.00372324
Sptbn4	0.103478	1.07436	0.00668
Emsy	0.103395	1.0743	0.00375938
Ikbkb	0.103393	1.0743	0.0274601
Tmem41b	0.103376	1.07428	0.0192593
Npff	0.103358	1.07427	0.145806
Kansl2	0.103346	1.07426	0.00585742
Cops7b	0.103343	1.07426	0.00794786
Ssr4	0.103303	1.07423	0.0150312
Gpr75	0.103282	1.07421	0.0187625
Nrn1	0.103268	1.0742	0.038501
Krt222	0.103232	1.07418	0.0221042
Fam172a	0.10314	1.07411	0.0142089
Armc1	0.103093	1.07407	0.00925703
Ccdc174	0.103077	1.07406	0.0485497
Lypla1	0.103025	1.07402	0.0873456
Usp53	0.102987	1.07399	0.0147754
Anapc4	0.102963	1.07398	0.00924702
Bbs7	0.102947	1.07396	0.00589229
Poli	0.102935	1.07396	0.00824493
Hps1	0.102905	1.07393	0.0809485
Klhl20	0.102885	1.07392	0.0160706
Usp25	0.102877	1.07391	0.0167403
Zbtb25	0.10285	1.07389	0.0448064
Pcmtd1	0.10282	1.07387	0.0115178
Stx16	0.10281	1.07386	0.0344808
Pikfyve	0.102767	1.07383	0.0098651
Psmd5	0.10275	1.07382	0.0127886
Pon2	0.102695	1.07378	0.0413568
Mfsd1	0.102657	1.07375	0.0643223
Arntl	0.10263	1.07373	0.0905718
Crnkl1	0.10256	1.07368	0.0119485
Gria3	0.102417	1.07357	0.00248962
Prpf40b	0.102357	1.07353	0.0159347
Tmem63c	0.102332	1.07351	0.00937362
Atrnl1	0.10226	1.07345	0.00217013
Etaa1	0.102213	1.07342	0.0492879
Ptgs1	0.102158	1.07338	0.0308032
Lyrm4	0.102093	1.07333	0.0138565
Brcc3	0.102052	1.0733	0.0305981
Rbm10	0.102046	1.07329	0.0355195
Sun1	0.102025	1.07328	0.0360584
Tle2	0.102008	1.07327	0.014701
Sctr	0.101975	1.07324	0.0410588
Wdr83os	0.101895	1.07318	0.0760198
Zkscan8	0.101893	1.07318	0.0135467
Adam4	0.101772	1.07309	0.0494858
Kcns1	0.101768	1.07309	0.0664417
Prss41	0.10175	1.07307	0.0209746
Supt4a	0.101739	1.07307	0.0146624
Rictor	0.101707	1.07304	0.00149794
Pdcd7	0.101692	1.07303	0.057754
Ulk2	0.101663	1.07301	0.0107184
Cdk14	0.10166	1.07301	0.00567324
Zmym4	0.10156	1.07293	0.00975509
Hnrnph1	0.101525	1.07291	0.0613795
Mrpl37	0.101497	1.07289	0.00355847
Zc2hc1a	0.101428	1.07284	0.0121819
Pds5a	0.101377	1.0728	0.00488743
Ptchd4	0.10137	1.07279	0.0283786
Coil	0.101343	1.07277	0.0794976
Akap10	0.10132	1.07275	0.00915078
Atp13a5	0.101305	1.07274	0.0458412
Ankrd45	0.101273	1.07272	0.0526914
Noct	0.101157	1.07263	0.10387
E2f7	0.101112	1.0726	0.0605002
Ccdc85a	0.101093	1.07259	0.00388158
Lamtor2	0.101068	1.07257	0.0287709
Whamm	0.10104	1.07255	0.0128232
Clcc1	0.101033	1.07254	0.0134026
Tab3	0.100977	1.0725	0.0075729
Gpr89	0.100945	1.07248	0.0154566
Lrrc7	0.100922	1.07246	0.0143441
Man1a2	0.100885	1.07243	0.00868265
9230110F15Rik	0.100842	1.0724	0.0975374
Ecpas	0.10084	1.0724	0.014176
Ppfia2	0.100807	1.07237	0.0267656
Tada2a	0.100805	1.07237	0.00350507
D6Wsu163e	0.10079	1.07236	0.00599335
Zfp81	0.100777	1.07235	0.037146
Abhd1	0.100755	1.07233	0.0179089
Cep152	0.100753	1.07233	0.0197106
Nsun6	0.1007	1.07229	0.0061826
Snapc1	0.100678	1.07228	0.0255061
Prlh	0.100618	1.07223	0.0108745
Wdr33	0.100598	1.07222	0.00336844
Dpp4	0.100568	1.0722	0.0234276
Ankzf1	0.100518	1.07216	0.0787171
Ptp4a1	0.100487	1.07213	0.0168766
Taf1b	0.100482	1.07213	0.0826076
Ap1g1	0.100478	1.07213	0.0119516
Hectd2	0.100467	1.07212	0.0111899
Tfb2m	0.100373	1.07205	0.0238118
Epha4	0.100367	1.07205	0.0195217
Nae1	0.100333	1.07202	0.00446553
Ttc17	0.100333	1.07202	0.00772555
Scyl2	0.100287	1.07199	0.0233276
Ociad2	0.100245	1.07196	0.0116165
Klhl28	0.1002	1.07192	0.0182259
Fsd1l	0.10015	1.07188	0.014695
Nlgn1	0.100135	1.07187	0.0173016
Sfxn1	0.10013	1.07187	0.0160921
Kdm5a	0.100095	1.07184	0.0160887
Rmnd5b	0.100085	1.07184	0.0119989
Pdpk1	0.100055	1.07181	0.00246033
Grm8	0.100047	1.07181	0.0135837
Sft2d1	0.100044	1.07181	0.0215475
Dclre1a	0.0999233	1.07172	0.0287534
Atg2b	0.0998642	1.07167	0.00236738
Phip	0.0998233	1.07164	0.0127514
Kmt2a	0.0998233	1.07164	0.0265867
Kras	0.0997879	1.07162	0.00392931
Mest	0.0997717	1.0716	0.0828194
1110008P14Rik	0.099725	1.07157	0.0837163
Bcl10	0.0997067	1.07156	0.0322602
2610524H06Rik	0.0995983	1.07148	0.0851919
Tmem170b	0.0995733	1.07146	0.0371247
Sacm1l	0.0995667	1.07145	0.0101288
Alas1	0.0995583	1.07145	0.00822026
Grpel2	0.09949	1.07139	0.0144212
Ankrd42	0.0994883	1.07139	0.0140928
Erich6	0.0994783	1.07139	0.0308455
Nsun3	0.0994767	1.07138	0.0904321
Trpc1	0.0994383	1.07136	0.00203191
Prps2	0.0994233	1.07135	0.0281115
Gm4787	0.0993475	1.07129	0.07994
Rasal2	0.099345	1.07129	0.0147439
Ankrd28	0.0993367	1.07128	0.0118511
Zfp512b	0.09932	1.07127	0.0327531
Smarca5	0.0993025	1.07126	0.0158427
Dennd5b	0.0992808	1.07124	0.00778064
Gpx2	0.09924	1.07121	0.0993174
Rpgr	0.0992383	1.07121	0.0223281
Dysf	0.099225	1.0712	0.006626
Bbs9	0.09922	1.07119	0.00670589
Edc3	0.099215	1.07119	0.043088
Arid3b	0.0991883	1.07117	0.0161899
Acot5	0.0991567	1.07115	0.143004
Lifr	0.09911	1.07111	0.134608
Cabin1	0.09911	1.07111	0.011133
Otulinl	0.099085	1.07109	0.0100642
Rbms1	0.099046	1.07106	0.0170648
Nr6a1	0.0989683	1.07101	0.0127249
Nup205	0.09895	1.07099	0.0163749
Ipo11	0.0989467	1.07099	0.00388698
Rc3h2	0.0988733	1.07094	0.0109487
Kansl1	0.0988655	1.07093	0.00775419
Olfr403	0.09885	1.07092	0.0307225
Zfyve28	0.0987783	1.07087	0.0619892
Fam13b	0.0987617	1.07085	0.0703059
B3galt1	0.0987517	1.07085	0.015885
Top2b	0.0987233	1.07083	0.0128309
Ttc4	0.0987233	1.07083	0.0141451
Arih1	0.0987117	1.07082	0.00996563
Gdap1	0.098685	1.0708	0.00661909
Mzt1	0.09868	1.07079	0.034806
Pigv	0.09868	1.07079	0.0424969
Cd47	0.0986283	1.07075	0.0153901
Sumo1	0.0985875	1.07072	0.0734263
Klhl24	0.098585	1.07072	0.00642781
Nxt2	0.098575	1.07072	0.0153704
Nabp1	0.098575	1.07072	0.0930088
1700029F12Rik	0.098565	1.07071	0.0276375
Hook3	0.0984633	1.07063	0.0193659
Csnk1g1	0.0984433	1.07062	0.00583336
Zcchc9	0.0984433	1.07062	0.0253615
Ubp1	0.0984428	1.07062	0.00766363
Phtf1	0.098415	1.0706	0.0179326
Vsig2	0.0983933	1.07058	0.0398239
Baz1b	0.0982683	1.07049	0.00430878
Kcng4	0.0982517	1.07048	0.0142913
Snx2	0.09823	1.07046	0.00807875
Lrrc57	0.098225	1.07046	0.00473072
Trim37	0.0982117	1.07045	0.0212328
Zfp992	0.0981875	1.07043	0.0480897
Cers6	0.0981567	1.0704	0.0123912
Nsd3	0.0981467	1.0704	0.00535105
Gsg1l	0.0981283	1.07038	0.0417199
Bend6	0.09811	1.07037	0.0141894
Ackr2	0.0981033	1.07037	0.0155186
Tmem131	0.0980567	1.07033	0.00320543
Rce1	0.09804	1.07032	0.0591086
Zfp445	0.0979817	1.07028	0.0146725
Arl5a	0.0979783	1.07027	0.0683693
Kcnj16	0.0979183	1.07023	0.0777658
Prr7	0.0979167	1.07023	0.0270006
Scd3	0.0979017	1.07022	0.134209
43531	0.0978433	1.07017	0.0196559
Armc9	0.09784	1.07017	0.0127245
Eif2s1	0.0978333	1.07017	0.0815791
Fer	0.0978133	1.07015	0.00719536
Tti2	0.0977567	1.07011	0.00980549
Vps13b	0.0976967	1.07006	0.0145664
Sytl2	0.0976533	1.07003	0.0272508
Snx27	0.097615	1.07	0.0305193
Lmbr1l	0.097595	1.06999	0.0157006
Cacna2d1	0.0975492	1.06995	0.0211024
Tmem185a	0.09753	1.06994	0.072177
Runx2	0.0975225	1.06993	0.0115676
Eif3e	0.0974933	1.06991	0.0329983
Ddx3y	0.0974883	1.06991	0.033659
Spns1	0.0974867	1.06991	0.0157109
Thnsl1	0.0974633	1.06989	0.00712968
Ccdc120	0.097395	1.06984	0.0249028
Zfp276	0.0973733	1.06982	0.0698483
Ints8	0.0973725	1.06982	0.0266151
Slc17a5	0.0973633	1.06982	0.00769217
Cap2	0.0973333	1.06979	0.0036976
Grid2	0.0972983	1.06977	0.0140459
Snx12	0.0972917	1.06976	0.00738992
Trhde	0.09729	1.06976	0.0110391
Herc1	0.0972567	1.06974	0.0113424
Elmo2	0.0971683	1.06967	0.0172746
Zfp987	0.0971631	1.06967	0.0381658
Dhrs1	0.0971383	1.06965	0.0332872
Cdc42bpa	0.0971133	1.06963	0.00807743
Plekhh2	0.0971083	1.06963	0.0193893
Dab1	0.0970717	1.0696	0.0114124
Cr1l	0.0970417	1.06958	0.150755
Gpr171	0.0970367	1.06957	0.0186898
Coch	0.097035	1.06957	0.238064
Nploc4	0.097035	1.06957	0.00754053
Naa35	0.0970233	1.06956	0.020281
Med17	0.097005	1.06955	0.0223611
Pmm2	0.09699	1.06954	0.0150561
Lactb	0.0969783	1.06953	0.0071131
Mycbp2	0.096975	1.06953	0.00736914
Cpsf4	0.0969633	1.06952	0.0365141
Clcn4	0.0969367	1.0695	0.00697489
Onecut2	0.0969333	1.0695	0.0654393
Glcci1	0.0969283	1.06949	0.00283672
Lyg1	0.0969083	1.06948	0.0479131
Gm6710	0.0968502	1.06944	0.00639682
Tmem196	0.096805	1.0694	0.0181449
Zfp534	0.0967533	1.06936	0.0497212
Adgrl3	0.0967217	1.06934	0.00617828
Cdk8	0.0966867	1.06931	0.0387825
Ttc19	0.0966867	1.06931	0.00640744
Fem1c	0.09661	1.06926	0.0396622
Frg1	0.09659	1.06924	0.048396
R3hdm2	0.0965667	1.06923	0.0030126
Col26a1	0.096555	1.06922	0.029389
Leprotl1	0.0965533	1.06922	0.0456414
Slc35a1	0.0965467	1.06921	0.0857944
Son	0.0964433	1.06913	0.0171942
Kdm2a	0.0964283	1.06912	0.0344557
Wdr70	0.0963639	1.06908	0.049467
Mpv17l	0.0963483	1.06906	0.00809273
Atf7	0.0963283	1.06905	0.0123942
Prss54	0.0962683	1.069	0.137197
Srgap2	0.0962367	1.06898	0.0211287
Riok2	0.096195	1.06895	0.051632
Mapk12	0.09619	1.06895	0.012447
Nrd1	0.0961863	1.06894	0.00905105
Daam1	0.096185	1.06894	0.0141304
Spag6	0.0961033	1.06888	0.0970966
Rgs17	0.0961017	1.06888	0.0047016
Lrat	0.0960783	1.06886	0.0478014
Creld2	0.09607	1.06886	0.206375
Rab9	0.09606	1.06885	0.124378
Prss23	0.09604	1.06884	0.0229686
Col6a1	0.0960283	1.06883	0.268129
Fam19a4	0.0959883	1.0688	0.0129163
Cdh11	0.0959667	1.06878	0.019523
Cyb561d1	0.0959667	1.06878	0.0283728
Sucla2	0.0959367	1.06876	0.00376194
Gm3558	0.0959133	1.06874	0.038928
Acat3	0.0958833	1.06872	0.18829
Apln	0.09586	1.0687	0.184204
Banf1	0.0958467	1.06869	0.108193
Diexf	0.0958	1.06866	0.00899361
Snw1	0.095725	1.0686	0.0685555
Chsy3	0.0957183	1.0686	0.141772
Camk2g	0.0957083	1.06859	0.0351255
Aff2	0.095685	1.06857	0.0266567
Cd300e	0.09562	1.06852	0.049456
Rbm39	0.0956154	1.06852	0.0111617
Rasa4	0.0955767	1.06849	0.0171399
Slc11a2	0.0955633	1.06848	0.00750838
Dpagt1	0.0955467	1.06847	0.0209457
Cul2	0.0955433	1.06847	0.00747602
Slc13a5	0.0955417	1.06847	0.178395
Tfb1m	0.0954808	1.06842	0.0231221
Mrps21	0.095465	1.06841	0.15141
Cxadr	0.0954617	1.06841	0.00342667
Asah1	0.0954617	1.06841	0.0325458
Tbc1d2	0.095435	1.06839	0.0302743
Ap5m1	0.0953933	1.06836	0.00834036
Uchl5	0.0953933	1.06836	0.0381116
Lama3	0.09537	1.06834	0.0110802
Lcorl	0.0953533	1.06833	0.022886
Dnaaf2	0.0953267	1.06831	0.0115051
Rbm25	0.0953261	1.06831	0.0201119
Eif3m	0.095321	1.0683	0.0559693
Ralyl	0.0952683	1.06826	0.068107
Utp4	0.0952617	1.06826	0.0264456
Gmeb2	0.0952567	1.06826	0.0234243
Irf5	0.0952533	1.06825	0.056238
Scn3a	0.0952167	1.06823	0.00620254
Atad2b	0.0951408	1.06817	0.0226418
Smoc2	0.0950867	1.06813	0.0747234
Dpy19l4	0.0950433	1.0681	0.0194471
Avl9	0.0950117	1.06807	0.0183464
Bub3	0.0949717	1.06804	0.0207485
Trmt11	0.094915	1.068	0.0779547
Crispld1	0.0949067	1.068	0.281627
Camkk1	0.0947883	1.06791	0.0186506
Rpp14	0.09478	1.0679	0.0465567
Gapvd1	0.0947367	1.06787	0.0491243
Usp7	0.094725	1.06786	0.02081
Luc7l	0.0947217	1.06786	0.00929429
Cyp2r1	0.094705	1.06785	0.0345952
Shprh	0.0946533	1.06781	0.0185054
Usp45	0.0946483	1.06781	0.0456246
Kpna3	0.0945617	1.06774	0.00897023
Rlf	0.094555	1.06774	0.0433785
Rpf1	0.0945433	1.06773	0.0455433
Zdhhc4	0.0945067	1.0677	0.0128092
Tasp1	0.09435	1.06758	0.0121219
Frs2	0.09435	1.06758	0.0113488
CAAA01118383.1	0.0943333	1.06757	0.00814283
Sdf2	0.0943017	1.06755	0.0292029
Zfp595	0.0942917	1.06754	0.0470244
Adcy2	0.094265	1.06752	0.0153719
Lpar6	0.0942417	1.0675	0.0812779
Dpp7	0.0942283	1.06749	0.174641
Lemd3	0.094175	1.06745	0.0516232
Cnih3	0.0941467	1.06743	0.00604132
Clpx	0.0941467	1.06743	0.015516
Heatr1	0.0940633	1.06737	0.0121057
Wdr78	0.0940317	1.06735	0.0347738
Rhot1	0.09402	1.06734	0.0195635
Faf1	0.094015	1.06734	0.00823427
Taf9b	0.0938933	1.06725	0.0203737
Rala	0.0938483	1.06721	0.055025
Raph1	0.09383	1.0672	0.0117039
Utp15	0.093805	1.06718	0.0434313
Epb41	0.09378	1.06716	0.0154757
Skiv2l	0.0937567	1.06715	0.0680433
Csmd1	0.093695	1.0671	0.0321061
Hnrnpll	0.0936667	1.06708	0.0075433
Zfp112	0.0936517	1.06707	0.0400429
Recql5	0.0936483	1.06707	0.00714965
Ints6	0.0936333	1.06705	0.0416645
Marf1	0.0936083	1.06704	0.00275858
Olfr1148	0.0935717	1.06701	0.0648956
Map4k5	0.093535	1.06698	0.00737827
Invs	0.0935317	1.06698	0.00953265
Gm14391	0.09353	1.06698	0.00858322
Tmed8	0.0934833	1.06694	0.0157828
Defb47	0.0934733	1.06694	0.0220842
Rimbp3	0.0933983	1.06688	0.0468858
Trmt5	0.09335	1.06684	0.0550628
Pla2g10	0.09328	1.06679	0.00591997
Agl	0.0932083	1.06674	0.0263616
Lpin2	0.0932067	1.06674	0.00610869
Ntan1	0.0932033	1.06674	0.0105564
Sppl2b	0.093175	1.06672	0.030079
Speg	0.0931617	1.06671	0.0393313
Cirbp	0.0931033	1.06666	0.184276
Pot1b	0.09309	1.06665	0.0747254
Chd6	0.0930761	1.06664	0.0327583
Polr1b	0.0930733	1.06664	0.0254325
Prss58	0.093065	1.06663	0.0142531
Gabrb2	0.0930572	1.06663	0.0119736
Lysmd4	0.093035	1.06661	0.013063
Acvr2a	0.0930083	1.06659	0.120793
D130043K22Rik	0.09299	1.06658	0.0228303
Tom1l1	0.0929867	1.06658	0.0232833
Pex1	0.0929822	1.06657	0.0145674
Ddhd1	0.0929517	1.06655	0.0117784
Chml	0.09293	1.06653	0.0122783
Baalc	0.092905	1.06652	0.0182003
Olfr154	0.0928983	1.06651	0.0848548
Sh3gl2	0.0928833	1.0665	0.0112521
Dock9	0.0928717	1.06649	0.0363042
Tbc1d12	0.09269	1.06636	0.0241251
Mrpl42	0.0926533	1.06633	0.0240495
Psme1	0.09259	1.06628	0.0546435
Pitrm1	0.0925783	1.06627	0.0232303
Ric1	0.092575	1.06627	0.0190581
Mcur1	0.09257	1.06627	0.00870879
Trappc1	0.092565	1.06626	0.0370589
Ube4a	0.09256	1.06626	0.00447169
Olfr574	0.09256	1.06626	0.0193856
Pram1	0.0925433	1.06625	0.0142754
Opa1	0.0925367	1.06624	0.00979577
Tram1	0.0925333	1.06624	0.0187553
Sec24a	0.0925033	1.06622	0.0191897
Azin1	0.0924467	1.06618	0.0679293
Ppp3r1	0.092445	1.06618	0.00619228
Ttc26	0.092435	1.06617	0.0514486
Snx13	0.0924017	1.06614	0.0490528
Nbea	0.0923683	1.06612	0.00795808
Dus4l	0.0923583	1.06611	0.0882561
Atm	0.0923483	1.0661	0.0210901
Erp44	0.0922883	1.06606	0.0862442
Hdac3	0.09226	1.06604	0.0041583
Anks1b	0.0922333	1.06602	0.0079214
Ovgp1	0.0922033	1.066	0.0267628
Hnrnpa3	0.0921736	1.06597	0.0267723
Rcor1	0.0921517	1.06596	0.0184539
Prdm8	0.0921425	1.06595	0.00989166
Gk	0.0920617	1.06589	0.0203256
Ercc6	0.0920433	1.06588	0.0332123
Acot9	0.09204	1.06588	0.0440002
Pibf1	0.0920158	1.06586	0.00449088
Dis3	0.0920158	1.06586	0.00449088
Ube3a	0.091975	1.06583	0.0107004
Brat1	0.0919658	1.06582	0.0113776
Serpinb8	0.0919533	1.06581	0.0322549
Akirin1	0.0919233	1.06579	0.0146553
St7	0.0919133	1.06578	0.0380148
Adamts16	0.0919133	1.06578	0.10302
Zfp691	0.091875	1.06575	0.0693955
Wdr73	0.09187	1.06575	0.0640221
Iqgap1	0.0918567	1.06574	0.0630083
Mtg1	0.0918283	1.06572	0.0140889
Haus2	0.091815	1.06571	0.0705692
Trim9	0.0918117	1.06571	0.0108887
Exoc6b	0.09181	1.06571	0.00990776
Fam120b	0.0917833	1.06569	0.00476235
Tex30	0.0917667	1.06567	0.0667281
Rngtt	0.0917567	1.06567	0.0380645
Rars	0.09174	1.06565	0.00480042
Ptges3	0.0917233	1.06564	0.0738285
Proser1	0.0916983	1.06562	0.0516547
Mob1a	0.0916939	1.06562	0.0138197
Gm42742	0.09168	1.06561	0.0927571
Ide	0.0916483	1.06559	0.0117043
Hacd2	0.0916225	1.06557	0.150083
Olfr446	0.0915833	1.06554	0.037524
Spem2	0.09157	1.06553	0.0311155
Zfp764	0.0915683	1.06553	0.150571
Nifk	0.091545	1.06551	0.0524592
Scaf4	0.0914833	1.06547	0.0209701
Itpr1	0.0914829	1.06546	0.0144948
Ccdc25	0.0914817	1.06546	0.0253155
Vps36	0.0914567	1.06545	0.043238
Samd5	0.0914567	1.06545	0.0262747
Stk36	0.0914283	1.06542	0.048803
Arid2	0.0914217	1.06542	0.0251568
2510009E07Rik	0.0913883	1.06539	0.0457597
Vwa3a	0.091355	1.06537	0.200574
Rmi1	0.0913442	1.06536	0.0216814
Rbbp6	0.0913411	1.06536	0.00540089
Fut9	0.0913017	1.06533	0.0172223
Pde7b	0.0912867	1.06532	0.195398
Dym	0.0912633	1.0653	0.0112384
Tnip2	0.09119	1.06525	0.034706
Ehd3	0.0911533	1.06522	0.0322675
Dab2	0.0911317	1.06521	0.0602199
Plscr3	0.0911275	1.0652	0.0208853
Cdk7	0.0911271	1.0652	0.055912
Lrrc4	0.091125	1.0652	0.0289668
Stard8	0.0910967	1.06518	0.263303
Fcho2	0.0910967	1.06518	0.0669059
Tram2	0.0910633	1.06515	0.0326332
Tnfrsf11b	0.0910567	1.06515	0.0486309
Khdrbs3	0.0910417	1.06514	0.0332232
Trip4	0.0910183	1.06512	0.018245
Zbtb16	0.0909933	1.0651	0.0355595
Olfr314	0.09098	1.06509	0.134273
Nrip1	0.09098	1.06509	0.0113638
Dusp15	0.0909083	1.06504	0.0162635
Yipf6	0.0909	1.06503	0.0301299
Anxa11	0.0908842	1.06502	0.0193583
Robo2	0.0908633	1.06501	0.0213511
Rit2	0.0908467	1.065	0.0353666
Ing2	0.090825	1.06498	0.0101754
Washc4	0.0907583	1.06493	0.0418264
43715	0.090725	1.06491	0.0289891
Serpina11	0.0907233	1.0649	0.0516293
Cyp4f18	0.090705	1.06489	0.0759836
Serpina3n	0.0906433	1.06484	0.273274
Fam160b1	0.090625	1.06483	0.0120524
Agbl4	0.0906133	1.06482	0.0282575
Mtmr6	0.09061	1.06482	0.0144429
Lactb2	0.0906017	1.06481	0.0616296
Tcirg1	0.090595	1.06481	0.0827666
Rapgef6	0.0905917	1.06481	0.0304857
Krtap9-1	0.0905883	1.0648	0.0845511
Slc8b1	0.0905517	1.06478	0.0366339
Cds1	0.0904933	1.06473	0.0620073
Gm4305	0.0904833	1.06473	0.0294574
Gm4302	0.0904833	1.06473	0.0294574
Zfp954	0.0904467	1.0647	0.0703397
Tmem220	0.0904467	1.0647	0.0225477
BC037034	0.090445	1.0647	0.0392266
Fpgs	0.0904417	1.0647	0.0491741
Yae1d1	0.0904183	1.06468	0.0175892
9030624G23Rik	0.0903633	1.06464	0.0375747
Fhit	0.090295	1.06459	0.0110406
4930596D02Rik	0.0902083	1.06452	0.067483
Polr3gl	0.0901433	1.06448	0.0619831
Lmbr1	0.0901363	1.06447	0.0119611
Ercc1	0.0900833	1.06443	0.0243991
Zfp738	0.090065	1.06442	0.0241457
Cc2d2a	0.090045	1.0644	0.181626
Ccnl2	0.0900425	1.0644	0.0179142
Ccng1	0.089985	1.06436	0.0201262
Hccs	0.0899833	1.06436	0.0190401
Tmem29	0.089975	1.06435	0.0131898
Steap2	0.0899567	1.06434	0.0903755
Phf24	0.089865	1.06427	0.0188933
Cpped1	0.0898633	1.06427	0.0729838
Ovca2	0.089825	1.06424	0.025737
Dph1	0.089825	1.06424	0.025737
Efna5	0.089825	1.06424	0.0278433
Zbtb6	0.0898	1.06422	0.0236066
Gtpbp4	0.0897983	1.06422	0.0233521
Fn3krp	0.08978	1.06421	0.0159514
Khdrbs2	0.0897533	1.06419	0.248106
Arhgap32	0.08975	1.06419	0.0116192
Nup98	0.0896783	1.06413	0.0220455
Ppig	0.08967	1.06413	0.0226936
Ndufa3	0.0895967	1.06407	0.0485229
Eef1akmt2	0.0895817	1.06406	0.0670368
Nanos1	0.08957	1.06405	0.0276596
Wfikkn1	0.0895567	1.06404	0.0471229
Zfp1	0.0895233	1.06402	0.0317247
Btnl9	0.0894833	1.06399	0.0709632
Rpl10	0.0894756	1.06398	0.059085
Naa30	0.0894567	1.06397	0.0389344
Srms	0.0894567	1.06397	0.159654
Nufip1	0.0894233	1.06394	0.066409
Inka2	0.0894217	1.06394	0.0219278
Gm13271	0.0893902	1.06392	0.0669863
Tdgf1	0.0893383	1.06388	0.066957
Tab2	0.0893383	1.06388	0.0175005
Lypd6	0.08932	1.06387	0.0137001
Ola1	0.0892917	1.06385	0.00770324
Ttr	0.08926	1.06382	0.136264
Tspan5	0.089245	1.06381	0.0206544
Ino80	0.0891683	1.06376	0.0185819
Pdia4	0.0891217	1.06372	0.217629
Gga3	0.0891167	1.06372	0.0101409
Slc25a18	0.0890933	1.0637	0.106427
Tfdp2	0.0890733	1.06369	0.0128138
Ufl1	0.0889783	1.06362	0.0269094
Tubgcp3	0.088945	1.06359	0.0321708
Gmps	0.0889133	1.06357	0.0600915
Cep131	0.0889083	1.06357	0.0190553
Slc25a48	0.0888883	1.06355	0.0489948
Polq	0.088855	1.06353	0.0725379
Abca8b	0.08883	1.06351	0.0750043
Hira	0.0888167	1.0635	0.0798969
Ncoa3	0.0888167	1.0635	0.0162721
Ddx18	0.0888017	1.06349	0.00899092
Mthfsl	0.0887046	1.06341	0.023401
C77080	0.0887033	1.06341	0.0378011
Rnf207	0.0886983	1.06341	0.032492
Unc50	0.0886917	1.06341	0.0475557
Dlg1	0.0886683	1.06339	0.0186098
Snx32	0.088665	1.06339	0.0133432
Grip2	0.0886333	1.06336	0.0164893
Ost4	0.088565	1.06331	0.0212432
Cdkl5	0.0885567	1.06331	0.0154631
4930504O13Rik	0.0885333	1.06329	0.0444515
Usb1	0.0885233	1.06328	0.0148792
Zzef1	0.0885	1.06326	0.0107399
Kitl	0.088495	1.06326	0.124286
Psrc1	0.08847	1.06324	0.0956407
Ahi1	0.0884467	1.06322	0.0574849
Olfr959	0.08836	1.06316	0.148083
Lpgat1	0.0883533	1.06316	0.00996946
Lancl1	0.0883367	1.06314	0.00836925
Vps33a	0.0883367	1.06314	0.0181712
Sigmar1	0.0883333	1.06314	0.0413442
Olfr639	0.0883017	1.06312	0.0619125
Syn1	0.0883	1.06312	0.013651
Slc25a38	0.0882983	1.06312	0.15339
3110082I17Rik	0.0882783	1.0631	0.0140099
Klhl7	0.0882767	1.0631	0.0230435
Txndc9	0.0882758	1.0631	0.0494817
Borcs7	0.0882533	1.06308	0.00965613
Cav2	0.0882417	1.06307	0.100876
Smim14	0.0881017	1.06297	0.0224844
Exoc5	0.08809	1.06296	0.0123455
Nup88	0.0880733	1.06295	0.0153242
Fastkd3	0.08807	1.06295	0.048924
Napb	0.0880667	1.06294	0.032088
Setbp1	0.0880567	1.06294	0.0239262
Nefh	0.0880396	1.06292	0.0628063
Chdh	0.0879906	1.06289	0.0206793
Cul3	0.0879867	1.06289	0.00794598
Iars	0.0879517	1.06286	0.0156555
Kcnq5	0.0879333	1.06285	0.0159663
Fibp	0.0878817	1.06281	0.042575
Krtap1-4	0.0878517	1.06279	0.201809
Msantd2	0.08781	1.06276	0.067721
Rnmt	0.087805	1.06275	0.0272784
Appl2	0.0877733	1.06273	0.0612233
Tmem39a	0.08776	1.06272	0.0718455
Cript	0.087755	1.06272	0.148708
Abhd6	0.0877233	1.06269	0.0297615
Gpr22	0.087705	1.06268	0.036921
Krtap24-1	0.087695	1.06267	0.0305006
Pkn2	0.0876867	1.06266	0.0835262
Bin3	0.08767	1.06265	0.0246444
Rabggta	0.087665	1.06265	0.0172552
Gpr3	0.087655	1.06264	0.171023
B230217C12Rik	0.0876367	1.06263	0.0251405
Ecm1	0.0876317	1.06262	0.154986
Dopey2	0.0875983	1.0626	0.015255
Nufip2	0.087595	1.0626	0.0599425
Alkbh8	0.08756	1.06257	0.0240488
Zfyve26	0.0875433	1.06256	0.0419454
Ppargc1a	0.0874578	1.0625	0.0160062
Zfp866	0.0874567	1.0625	0.0894407
Zfp791	0.0874433	1.06249	0.0660987
Zdhhc13	0.0874083	1.06246	0.0174493
Pnpla8	0.0873533	1.06242	0.0577142
3830406C13Rik	0.087335	1.06241	0.0390248
Tspan17	0.0873	1.06238	0.0648951
Jade3	0.0872683	1.06236	0.0984404
Itga2b	0.087245	1.06234	0.0990194
Ifnar1	0.0872067	1.06231	0.0493014
Trit1	0.087145	1.06227	0.117458
Cggbp1	0.0871267	1.06225	0.049408
Ly86	0.087125	1.06225	0.162767
Pskh1	0.0871183	1.06225	0.0657532
Prkar1b	0.0871	1.06223	0.0102217
Rnf20	0.087065	1.06221	0.0136776
Cyld	0.0870233	1.06218	0.0699601
Hivep2	0.087005	1.06216	0.0134255
Ube2l6	0.0869267	1.06211	0.148135
Ifnz	0.0869226	1.0621	0.0477167
Hdac2	0.0869133	1.0621	0.064637
Mettl25	0.0868825	1.06207	0.0092022
Aasdh	0.0868583	1.06205	0.033134
Nfs1	0.0868517	1.06205	0.0426538
Mbip	0.0868383	1.06204	0.036635
Ankrd34c	0.0867683	1.06199	0.0683747
Hnrnph3	0.086705	1.06194	0.238735
[truncated: 17,928 more rows]

## Sheet: GSE99277
Differential expressed genes
Gene_symbol	logFC	fold change	P.Value
Snord1b	1.48291	2.79512	0.0276331
Snord16a	1.19629	2.29149	0.00640947
Olfr128	0.944277	1.92422	0.000604727
Gm17660	0.927646	1.90217	0.0180708
Papss2	0.884993	1.84676	0.032631
Tlcd1	0.86217	1.81777	0.000988226
Dcc	0.840649	1.79086	0.00374062
AA387883	0.809163	1.7522	0.0163891
2900052N01Rik	0.797	1.73748	0.00779835
Cyp4f15	0.79305	1.73273	0.00904695
Gm20083	0.781446	1.71885	0.0127627
3110039I08Rik	0.771253	1.70675	0.0162951
Prg4	0.769573	1.70477	0.021008
Rorb	0.767574	1.7024	0.0310157
Cyp4f14	0.763137	1.69718	0.0190311
Mirlet7c-1	0.750011	1.68181	0.00289236
Fam184a	0.741429	1.67183	0.0220051
Dgkb	0.740805	1.67111	0.0182529
Vcl	0.737903	1.66775	0.0110647
Cml5	0.728492	1.65691	0.0316314
Akap6	0.718644	1.64564	0.00272676
Nrbp2	0.715718	1.6423	0.0107307
Unc13c	0.711012	1.63695	0.00307798
Gm13187	0.705172	1.63034	0.00644494
Nat8	0.701361	1.62604	0.0238471
C030018K13Rik	0.695712	1.61968	0.0195159
Cdh20	0.686123	1.60895	0.0302104
Syne1	0.677916	1.59983	0.0055074
E030003E18Rik	0.677608	1.59949	0.0492893
Mir100	0.676196	1.59792	0.023945
Atp13a4	0.674377	1.59591	0.0131813
Ppil6	0.670028	1.5911	0.035972
Mir208a	0.667151	1.58793	0.0056295
1700071M16Rik	0.662857	1.58321	0.00141755
Gm10808	0.662185	1.58248	0.00748233
Slc47a1	0.659972	1.58005	0.000494647
A830093I24Rik	0.657001	1.5768	0.0271115
Cdhr3	0.655953	1.57566	0.0251598
Nwd1	0.655435	1.57509	0.0261465
Olfr1502	0.654654	1.57424	0.0156094
4930480K15Rik	0.654351	1.57391	0.0270962
Kcnn3	0.648289	1.56731	0.0127136
Mdga2	0.645514	1.5643	0.0399868
Rftn2	0.637354	1.55547	0.0237438
Fgd6	0.635166	1.55312	0.0166248
Desi2	0.630921	1.54855	0.00871418
Asrgl1	0.628014	1.54544	0.0228134
1700019G17Rik	0.627588	1.54498	0.0072884
Trps1	0.62365	1.54077	0.0214417
Gm19825	0.616004	1.53262	0.00580226
Gabrb1	0.615065	1.53163	0.0499614
Gm973	0.614258	1.53077	0.00802665
Fads2	0.614076	1.53058	0.0179947
Slmo1	0.609555	1.52579	0.0212195
Dnahc7b	0.608297	1.52446	0.0035954
Fam123a	0.603516	1.51941	0.0261456
D930030D11Rik	0.602278	1.51811	0.0459569
Slc30a10	0.602099	1.51792	0.0426353
Eya1	0.600701	1.51645	0.033564
P4ha3	0.598439	1.51408	0.0183985
Ucp3	0.598271	1.5139	0.00957685
Adhfe1	0.597107	1.51268	0.0292599
Tprkb	0.597009	1.51258	0.015999
Mapk10	0.596846	1.51241	0.0419071
Cdc42bpa	0.594047	1.50948	0.0283072
Robo1	0.593933	1.50936	0.0155457
Aox1	0.593125	1.50851	0.0315055
Sgip1	0.591435	1.50674	0.0196723
Rimklb	0.591129	1.50643	0.0129192
Shc3	0.58959	1.50482	0.0107689
Arhgap32	0.586091	1.50117	0.00925721

## Sheet: GSE117327
Differential expressed genes
Gene_symbol	logFC	fold change	P.Value
Gm47283	1.32064	2.49777	0.0383466
Metrn	1.29271	2.44988	0.000260668
Gfap	1.27304	2.4167	0.011684
Rps19	1.26606	2.40505	3.6496e-05
Rps21	1.20185	2.30035	0.000167823
Rps5	1.19585	2.29081	0.000133048
Rpl23a	1.19177	2.28432	0.000161648
Rps20	1.1371	2.19938	0.000216912
Rpl37rt	1.12718	2.18431	0.000150448
Rpl22l1	1.10897	2.15692	0.000104906
Fabp7	1.07665	2.10914	0.0176574
Rpl27a	1.06765	2.09601	0.000194192
Rps12	1.06151	2.08712	0.000863871
Rpl37a	1.05539	2.07828	3.48953e-05
Rpl13	1.05261	2.07428	0.000297763
Rpl37	1.03953	2.05555	0.000257073
Rps9	1.0311	2.04359	0.000533858
Mllt6	1.02704	2.03783	6.22802e-05
Dct	1.01267	2.01764	0.00757301
Id3	1.00464	2.00644	0.0018199
Rps28	1.00091	2.00127	0.00021685
Csnk1g2	0.985482	1.97998	0.00054739
Rpl11	0.98296	1.97652	0.000256726
Rps26	0.98049	1.97314	0.00104951
Ftl1	0.97127	1.96057	0.000728502
Eif3f	0.964752	1.95173	3.25447e-05
March2	0.964113	1.95086	0.00251951
Rpl32l	0.960614	1.94614	9.93448e-05
Rps16	0.95977	1.945	6.03066e-05
Snhg11	0.958816	1.94371	0.0318361
Rplp0	0.955205	1.93886	0.000592382
Rps13	0.952678	1.93546	0.000111112
Rpl34	0.950923	1.93311	0.000166668
Gng13	0.947812	1.92894	9.00254e-05
Pink1	0.942609	1.922	0.000934695
Zbbx	0.937219	1.91483	7.20137e-06
Cenpb	0.933935	1.91048	0.00051216
Rps25	0.913048	1.88302	0.000704243
H2afv	0.902893	1.86981	0.00312356
Atp5e	0.896505	1.86155	0.00126999
Ahcyl2	0.89272	1.85667	0.00287049
Maz	0.88845	1.85119	1.90987e-05
Hist1h1c	0.883495	1.84484	0.0128128
Rpl35a	0.880915	1.84154	0.000128129
Rps8	0.864047	1.82014	0.00110142
Rpl7a	0.863945	1.82001	3.6594e-05
Ifit3b	0.860754	1.81599	0.00473828
Snf8	0.854372	1.80797	0.0016039
Stpg4	0.853956	1.80745	0.0023495
Begain	0.850523	1.80315	0.000608252
Rps11	0.845818	1.79728	0.000139644
Uqcc2	0.845553	1.79695	0.000169109
Tmcc2	0.843768	1.79473	0.000120227
Tomm7	0.84237	1.79299	0.000151467
Anapc13	0.84094	1.79122	0.000428781
Gpc5	0.839989	1.79004	0.0110378
Rbm4b	0.838638	1.78836	0.000144635
Hdac5	0.830476	1.77827	0.00118649
Rps24	0.827815	1.775	0.00024666
Uqcr10	0.826875	1.77384	0.00123715
Rpl35	0.82175	1.76755	0.000193211
S100b	0.817365	1.76218	0.0125756
Pdzph1	0.815435	1.75983	0.0170808
Rack1	0.814508	1.7587	0.000869412
Rpl26	0.814358	1.75851	0.000326226
Cox7a2l	0.813703	1.75772	4.75981e-05
Rpl32	0.811635	1.7552	0.000112049
Hsf3	0.81081	1.7542	0.00193443
Rps10	0.809792	1.75296	0.000246515
Hist1h2ac	0.809039	1.75204	0.000130286
Hadh	0.805425	1.74766	0.0075511
Rpl8	0.799955	1.74105	0.000578609
Rpl36al	0.799777	1.74083	7.25951e-05
Rps18	0.798202	1.73893	0.0001322
Hopx	0.796481	1.73686	0.0100472
Rpl5	0.795743	1.73597	0.000589748
Tfdp2	0.79373	1.73355	0.00077705
Cox17	0.793485	1.73326	0.000381981
4930447C04Rik	0.792721	1.73234	0.0037286
Tmem256	0.792457	1.73202	0.00177097
Rpl39	0.788662	1.72747	0.000291785
2310009B15Rik	0.787539	1.72613	6.70657e-05
Idh2	0.78378	1.72164	0.000657766
Id4	0.783708	1.72155	0.0325591
Abhd8	0.782152	1.71969	0.00224973
Pms1	0.781206	1.71857	0.000728374
Rpl29	0.779845	1.71695	0.000868695
Anxa4	0.775531	1.71182	0.0378322
Etnppl	0.775488	1.71177	0.00821536
Klhl5	0.77467	1.7108	0.00117657
Homer2	0.773989	1.70999	0.00260289
Ufm1	0.773085	1.70892	0.032275
Rpl27	0.766774	1.70146	0.00039894
Acadl	0.76641	1.70103	0.0259666
Ccdc34	0.765978	1.70052	0.000523631
Sfxn5	0.764765	1.69909	0.0186139
Rbp1	0.764135	1.69835	0.00157553
Abhd3	0.763968	1.69815	0.0471592
Palm	0.763933	1.69811	0.00229105
Stag1	0.76194	1.69577	0.000297578
Cox7a2	0.761285	1.695	0.000155976
Rpl38	0.759822	1.69328	0.000988256
Sdhaf4	0.759408	1.6928	0.000416684
Fyco1	0.758147	1.69132	0.00314651
Ifit3	0.757737	1.69084	0.0140152
Sbk1	0.755831	1.6886	0.000684525
L3mbtl4	0.755155	1.68781	0.000241425
Akap7	0.75284	1.68511	0.00927369
Dpm3	0.751826	1.68392	0.000654085
Fkbp2	0.75178	1.68387	0.000370193
Prex2	0.750765	1.68268	0.000545299
Bola2	0.749777	1.68153	0.00170281
Phkg1	0.749116	1.68076	0.00662288
Ccdc141	0.746629	1.67787	0.0444457
Myoc	0.745473	1.67652	0.028394
Prdx6	0.745027	1.67601	0.007333
Tmem242	0.744279	1.67514	0.0135682
Rpl36	0.744181	1.67502	0.00100379
Pwwp2a	0.7437	1.67446	0.00042348
Kif1c	0.741008	1.67134	0.00121244
Bbs9	0.73932	1.66939	0.000231365
Wwc1	0.738141	1.66803	0.00337343
Zfp609	0.738018	1.66788	0.000395333
Rpsa	0.734898	1.66428	0.00190641
Rpl36a	0.73362	1.66281	0.000458641
Pabpc4	0.73344	1.6626	0.00175839
Gm3005	0.732955	1.66204	0.000916291
Ppp1r14b	0.732773	1.66183	0.00332618
Kansl1l	0.729259	1.65779	0.00900652
Ndufaf8	0.728204	1.65657	0.00187681
Dok6	0.727463	1.65572	0.00484642
Cep112	0.72714	1.65535	0.000382085
Rps15a	0.72342	1.65109	0.00174465
Gm11808	0.72081	1.64811	0.00199875
Fgf13	0.719972	1.64715	0.000568291
Pts	0.719246	1.64632	0.0013683
Abhd17a	0.718526	1.6455	0.008884
Efs	0.717614	1.64446	0.000834033
Chchd1	0.717082	1.64385	0.000394798
Mbd3	0.716927	1.64368	0.000574848
Hist1h2bc	0.715335	1.64186	0.00376444
Rpl24	0.714413	1.64081	0.000257275
Rpl9	0.712268	1.63838	6.53964e-05
Gng5	0.710683	1.63658	0.00120452
Cd180	0.710384	1.63624	0.00687709
Mrpl52	0.710143	1.63597	0.000508532
Slco1a6	0.709574	1.63532	0.0127385
Ccdc148	0.709391	1.63511	0.00105618
Asrgl1	0.70892	1.63458	0.0124098
Ube2cbp	0.706813	1.6322	0.00138286
Matk	0.706309	1.63162	3.10091e-05
Amt	0.705701	1.63094	0.0124849
Uckl1	0.701291	1.62596	0.00347836
Gm1673	0.701011	1.62564	0.0012184
Atp5l	0.70059	1.62517	0.000233183
Fbxo2	0.696455	1.62052	0.00594176
Rps27rt	0.69582	1.6198	0.00039538
Rps27l	0.695674	1.61964	0.00472616
Sgsm2	0.692238	1.61579	0.0015606
Rps3a1	0.690447	1.61378	0.000759711
Tbkbp1	0.690366	1.61369	0.00505864
Znhit2	0.689265	1.61246	0.000298247
Eci1	0.686422	1.60929	0.00145546
Mpc1	0.68462	1.60728	0.000401292
Bcl2l2	0.684458	1.6071	0.000252674
Rps17	0.68434	1.60697	0.00127385
Yap1	0.684232	1.60685	0.0244364
Mthfsl	0.68345	1.60598	0.0014439
Ndufa2	0.682035	1.6044	0.000334403
Acaa2	0.681921	1.60427	0.00979245
Cep70	0.680287	1.60246	0.0207219
Dnaic1	0.678369	1.60033	0.000968134
Sirt3	0.677385	1.59924	0.000182204
Kif27	0.677376	1.59923	0.00157116
Sox2	0.673335	1.59476	0.0204292
Dusp28	0.670203	1.5913	0.00118153
Wdr13	0.667923	1.58878	0.00368102
Rps29	0.667905	1.58876	0.000582762
Timm10b	0.667304	1.5881	0.00418355
Ebf4	0.666358	1.58706	0.0125461
Egfem1	0.664916	1.58548	0.000222698
Ldlrad3	0.663516	1.58394	0.00242499
Ephx2	0.662197	1.58249	0.0142583
Mid1ip1	0.662054	1.58233	0.014647
Thrsp	0.661774	1.58203	0.0266525
Rlbp1	0.661773	1.58203	0.0240494
Slc25a18	0.659003	1.57899	0.0186393
Emc8	0.65875	1.57871	0.00124249
Spag1	0.657944	1.57783	0.00627056
Suclg2	0.65692	1.57671	0.0163593
Eml2	0.655325	1.57497	0.00728615
Gng7	0.655285	1.57493	0.00261914
Cdk5rap1	0.654043	1.57357	0.00850566
Trim12a	0.652887	1.57231	0.0269034
Pitpnm1	0.652641	1.57204	0.00143327
Fam213b	0.652176	1.57154	0.00239626
Jph3	0.651891	1.57123	0.00129177
Myo6	0.65187	1.5712	0.0172874
Rpl10	0.651715	1.57103	0.000921587
Pbx4	0.651663	1.57098	0.00304591
S100a6	0.651561	1.57087	0.00155561
Chst2	0.651535	1.57084	0.0050127
Rps3	0.651135	1.5704	0.000785773
Snap23	0.648642	1.56769	0.0381136
Suds3	0.64746	1.56641	0.0011988
Gdf11	0.647331	1.56627	0.000304771
Mrps21	0.647221	1.56615	0.0019917
Tent5d	0.647025	1.56594	0.0127212
Use1	0.645562	1.56435	0.000495281
Mif4gd	0.644027	1.56269	0.000936601
Mpp6	0.642692	1.56124	0.0117318
Rhoq	0.641906	1.56039	0.0101518
Esp34	0.641201	1.55963	0.0486151
Rpl18	0.641015	1.55943	0.000738066
Atad2b	0.640948	1.55935	0.0026139
S100a16	0.638077	1.55625	0.00141795
Zfx	0.635365	1.55333	0.000369223
Ndufa6	0.63494	1.55287	0.000257126
Atox1	0.634876	1.5528	0.00112963
Crot	0.634345	1.55223	0.035522
Klra10	0.634256	1.55214	0.0213203
Rpl7	0.632478	1.55022	0.000943394
Nacc2	0.631666	1.54935	0.0143402
Cyc1	0.631584	1.54927	7.96859e-05
Vmn1r9	0.631038	1.54868	0.0402023
Pbxip1	0.630961	1.5486	0.00394691
Snapc5	0.630946	1.54858	0.00688129
Tbc1d9b	0.630567	1.54817	0.000998293
Wsb2	0.629938	1.5475	0.00319069
Clec2d	0.628863	1.54635	0.00165591
Gm17018	0.628805	1.54628	0.00257584
Ccdc173	0.627176	1.54454	0.00370026
Tmem134	0.625049	1.54226	0.00741871
Ptpmt1	0.623643	1.54076	0.00380875
Rmdn3	0.623455	1.54056	0.0226386
4932438H23Rik	0.623332	1.54043	0.00357978
Ccdc171	0.622918	1.53999	0.00567301
Hist2h2ab	0.622778	1.53984	0.00116967
Ptar1	0.622646	1.5397	0.0318313
Aldh1l1	0.622325	1.53935	0.0164648
Ezh2	0.62169	1.53868	0.000557605
Sytl5	0.620624	1.53754	0.0143433
Clca3a2	0.620405	1.53731	0.00547991
Atp5k	0.620277	1.53717	0.000118114
Eef1b2	0.619965	1.53684	0.00171452
Igbp1	0.61963	1.53648	0.00210247
Arhgap10	0.619456	1.5363	0.00121501
D17Wsu92e	0.619085	1.5359	0.0136449
St6galnac6	0.618908	1.53571	0.00277506
Stx4a	0.618685	1.53547	0.0159462
Pon3	0.618377	1.53515	0.0282963
Trim12c	0.617999	1.53474	0.0358228
Cbs	0.615706	1.53231	0.0121152
Hpgds	0.614679	1.53122	0.0180643
Stx2	0.614349	1.53087	0.0456674
Timm22	0.614237	1.53075	0.00119521
Fcer1g	0.613487	1.52995	0.00281783
Gstt2	0.611751	1.52811	0.00662812
Stxbp3	0.609876	1.52613	0.0287464
Gm20815	0.609773	1.52602	0.00673716
Smarcd2	0.609508	1.52574	0.00593084
Usp32	0.609093	1.5253	0.00769849
Dbi	0.608463	1.52463	0.00642874
Pfdn5	0.607878	1.52402	0.00306431
Hist2h2ac	0.607087	1.52318	0.00575508
Rbck1	0.604959	1.52094	0.000916664
Cideb	0.604438	1.52039	0.00487508
Stxbp2	0.603822	1.51974	0.00471897
Nsmf	0.603605	1.51951	0.00867215
Arpc1b	0.603578	1.51948	0.0119135
Dnajc15	0.603398	1.51929	0.000904986
Cpe	0.60332	1.51921	0.0054082
Rin2	0.602788	1.51865	0.0023981
Timm13	0.602528	1.51837	0.00172329
Rpl31-ps12	0.602338	1.51817	0.00146116
Vmn1r94	0.602324	1.51816	0.00581778
Ppp1r16a	0.602235	1.51807	0.00112011
Rpl30	0.601777	1.51759	0.00849296
Cav2	0.601396	1.51718	0.0163139
Rpl13a	0.601273	1.51705	0.000420256
Pfn4	0.60097	1.51674	0.000928842
Car8	0.60088	1.51664	0.047474
Cnot6l	0.60025	1.51598	0.000108121
Rps14	0.599985	1.5157	0.00371359
1600002K03Rik	0.599805	1.51551	0.00471511
Fam98c	0.598686	1.51434	0.00187732
Pmvk	0.59773	1.51333	0.0118388
Mthfs	0.59689	1.51245	0.00412396
Selenop	0.59682	1.51238	0.00997544
Hpf1	0.59672	1.51227	0.00596783
Aamdc	0.596719	1.51227	0.00826489
Proca1	0.595693	1.5112	0.0410273
Src	0.594793	1.51026	0.00149752
Rpl21	0.59457	1.51002	0.000400181
Olfr1206	0.593277	1.50867	0.0379549
Shank3	0.593014	1.50839	0.00675093
Camk2n2	0.5928	1.50817	0.00144368
Aldh7a1	0.591418	1.50673	0.0149117
Tmem141	0.590265	1.50552	0.000543583
Snph	0.589575	1.5048	0.0104832
Ddn	0.589167	1.50438	0.000429847
Gstm5	0.5883	1.50347	0.00154867
Pon2	0.588238	1.50341	0.0498654
Pdzd4	0.587175	1.5023	0.00195268
Ndufb6	0.587157	1.50228	0.00784324
Rex1bd	0.586065	1.50115	0.00586899

## Sheet: GSE40630
Differential expressed genes
Gene_symbol	fold_change	P_value
Vmn1r-ps8	1.70561	0.0128267
Rgs13	1.9703	0.028108
Plac8	1.50045	0.028108
Olfr891	2.17917	0.040424
Olfr345	1.86579	0.040424
Olfr1463	1.55173	0.0191725
Olfr146	2.07572	0.040424
Lce3e	1.7666	0.040424
Il7r	1.71041	0.0191725
Hist1h4b	1.57777	0.040424
Gm26227	2.26601	0.0191725
Gm10330	1.6281	0.0128267
Depdc1a	1.78447	0.040424
Cysltr2	1.5256	0.0191725
Crisp2	1.51166	0.028108
Ccl3	1.51601	0.040424
4933400A11Rik	1.58259	0.028108
