# Supplementary material for: An integrated transcriptomic analysis of autism spectrum disorder
Source: Sci Rep. 2019 Aug 14;9:11818. doi: 10.1038/s41598-019-48160-x (PMC6694127; doi:10.1038/s41598-019-48160-x)
Supplement: Supplementary file 4 — Supplementary Table S3 [file 41598_2019_48160_MOESM4_ESM.xlsx]

## Sheet: intersted drugs
Interested drugs of animal models
Name	Description
hydrocortisone	Glucocorticoid receptor agonist
ascorbyl-palmitate	antioxidant
vincristine	Tubulin inhibitor
phenprobamate	Muscle relaxant
flucytosine	Antifungal
aminomethyltransferase	Nitric oxide synthase inhibitor
rivaroxaban	Coagulation inhibitor
huperzine-a	Acetylcholinesterase inhibitor
diltiazem	Calcium channel blocker
epigallocatechin	Nitric oxide synthase inhibitor
lapatinib	EGFR inhibitor
L-701324	Glutamate receptor antagonist
Y-27632	Rho associated kinase inhibitor
CAY-10415	Insulin sensitizer
SC-19220	Prostanoid receptor antagonist
GSK-429286A	Rho associated kinase inhibitor
ALW-II-38-3	Ephrin inhibitor
esmolol	Adrenergic receptor antagonist
ebelactone-b	Lipase inhibitor
desoxycortone	Mineralocorticoid receptor agonist
YC-1	Guanylyl cyclase activator
arecaidine	Acetylcholine receptor agonist
ALW-II-49-7	Ephrin inhibitor
MDL-11939	Serotonin receptor antagonist
cinalukast	Leukotriene receptor antagonist
ganglioside	SRC activator
TCS-359	FLT3 inhibitor
etomoxir	Carnitine palmitoyltransferase inhibitor
IB-MECA	Adenosine receptor agonist
LY-341495	Glutamate receptor antagonist
treprostinil	Prostacyclin analog
ICI-89406	Adrenergic receptor antagonist
fluocinonide	Glucocorticoid receptor agonist
triacsin-c	Adrenergic receptor antagonist
lenalidomide	Antineoplastic
L-692585	Growth hormone releasing peptide ligand agonist
doxercalciferol	Vitamin D receptor agonist
triamcinolone	Glucocorticoid receptor agonist
skatole	Thrombin inhibitor
phensuximide	Succinimide antiepileptic
BAY-K8644	Calcium channel activator
tosyl-phenylalanyl-chloromethyl-ketone	Chymotrypsin inhibitor
VU-0365114-2	M5 modulator
ON-01910	PLK inhibitor
nikkomycin	Chitin inhibitor
vinorelbine	Tubulin inhibitor
ABT-751	Tubulin inhibitor
temozolomide	DNA alkylating agent
GW-843682X	PLK inhibitor
avrainvillamide-analog-3	nucleophosmin inhibitor
devazepide	CCK receptor antagonist
SB-216763	Glycogen synthase kinase inhibitor
lidocaine	Histamine receptor agonist
carbinoxamine	Histamine receptor antagonist
BAS-09104376	HIV integrase inhibitor
altanserin	Serotonin receptor antagonist
fluoropyruvate	Pyruvate dehydrogenase kinase inhibitor
beclometasone	Glucocorticoid receptor agonist
VU-0420363-1	SARS coronavirus 3C-like protease inhibitor
PIT	Purinergic receptor antagonist
BRD-A80383043	Glutamate receptor agonist
3-methyl-GABA	GABA aminotransferase activator
nicergoline	Adrenergic receptor antagonist
AC-55649	Retinoid receptor agonist
sitagliptin	Dipeptidyl peptidase inhibitor
deferiprone	Chelating agent
terbutaline	Adrenergic receptor agonist
3-amino-benzamide	PARP inhibitor
flecainide	Sodium channel blocker
orantinib	FGFR inhibitor
escitalopram	Selective serotonin reuptake inhibitor (SSRI)
SJ-172550	MDM inhibitor
4-(2-Amino-ethyl)-benzenesulfonamide	carbonic anhydrase inhibitor
lansoprazole	ATPase inhibitor
prednisolone	Glucocorticoid receptor agonist
flupirtine	Glutamate receptor antagonist
EMD-386088	Serotonin receptor agonist
NU-1025	PARP inhibitor
PT-630	Dipeptidyl peptidase inhibitor
chloroquine	Antimalarial
QW-BI-011	Histone lysine methyltransferase inhibitor
valproic-acid	HDAC inhibitor
griseofulvin	Tubulin inhibitor
actarit	Interleukin receptor agonist
kinetin-riboside	Apoptosis stimulant
pseudopelletierine	Anthelmintic
parthenolide	NFkB pathway inhibitor

## Sheet: overlapping drugs
Drugs overlapping in interested drugs derived from human tissues and animal models
Name	Description
vincristine	Tubulin inhibitor
huperzine-a	Acetylcholinesterase inhibitor
IB-MECA	Adenosine receptor agonist
phensuximide	Succinimide antiepileptic
GW-843682X	PLK inhibitor
SB-216763	Glycogen synthase kinase inhibitor
lidocaine	Histamine receptor agonist
PIT	Purinergic receptor antagonist
BRD-A80383043	Glutamate receptor agonist
sitagliptin	Dipeptidyl peptidase inhibitor
deferiprone	Chelating agent
orantinib	FGFR inhibitor
SJ-172550	MDM inhibitor
PT-630	Dipeptidyl peptidase inhibitor
QW-BI-011	Histone lysine methyltransferase inhibitor
valproic-acid	HDAC inhibitor
griseofulvin	Tubulin inhibitor
actarit	Interleukin receptor agonist

## Sheet: DrugPattern_results
Category	Term	Count	Percent	Fold	P-value	Bonferroni	FDR
Pathway	Diltiazem Action Pathway	1	0.333333	102.753	0.00970057	1	0.0209
Pathway	Esmolol Action Pathway	1	0.333333	102.753	0.00970057	1	0.0209
Pathway	Flecainide Action Pathway	1	0.333333	102.753	0.00970057	1	0.0209
Pathway	Lidocaine (Antiarrhythmic) Action Pathway	1	0.333333	102.753	0.00970057	1	0.0209
Pathway	Lidocaine (Local Anaesthetic) Action Pathway	1	0.2	61.6516	0.0161153	1	0.0298
Pathway	Prednisone Action Pathway	1	0.5	154.129	0.00647755	1	0.0154
Pathway	Prednisone Metabolism Pathway	1	0.5	154.129	0.00647755	1	0.0154
Target	Alpha-1A adrenergic receptor	2	0.0243902	7.51849	0.0294465	1	0.0467
Target	Annexin A1	1	0.333333	102.753	0.00970057	1	0.0209
Target	Cadherin-5	1	0.5	154.129	0.00647755	1	0.0154
Target	Cysteinyl leukotriene receptor 1	1	0.2	61.6516	0.0161153	1	0.0298
Target	DNA	2	0.0217391	6.70126	0.0363397	1	0.0548
Target	DNA (cytosine-5)-methyltransferase 1	1	0.25	77.0645	0.0129131	1	0.0258
Target	Epidermal growth factor receptor	2	0.105263	32.4482	0.00173467	1	0.00536
Target	Fe(II)-protoporphyrin IX	1	0.166667	51.3763	0.019307	1	0.034
Target	Glucocorticoid receptor	4	0.0952381	29.3579	1.123e-05	0.0141	7.56e-05
Target	Glutathione S-transferase	1	0.25	77.0645	0.0129131	1	0.0258
Target	Glutathione S-transferase A2	1	0.5	154.129	0.00647755	1	0.0154
Target	Histamine H1 receptor	2	0.0222222	6.85018	0.0349155	1	0.0532
Target	P2Y purinoceptor 12	1	0.142857	44.0369	0.0224884	1	0.0377
Target	Peroxisome proliferator-activated receptor delta	1	0.0833333	25.6882	0.0382413	1	0.0569
Target	Potassium-transporting ATPase alpha chain 1	1	0.166667	51.3763	0.019307	1	0.034
Target	Prostacyclin receptor	1	0.2	61.6516	0.0161153	1	0.0298
Target	Protein cereblon	1	0.333333	102.753	0.00970057	1	0.0209
Target	Receptor tyrosine-protein kinase erbB-2	1	0.142857	44.0369	0.0224884	1	0.0377
Target	Smoothened homolog	1	0.5	154.129	0.00647755	1	0.0154
Target	Sodium channel protein type 4 subunit alpha	1	0.25	77.0645	0.0129131	1	0.0258
Target	Sodium channel protein type 5 subunit alpha	2	0.0689655	21.2592	0.00403088	1	0.0108
Target	Sodium channel protein type 9 subunit alpha	1	0.2	61.6516	0.0161153	1	0.0298
Target	Toll-like receptor 9	1	0.25	77.0645	0.0129131	1	0.0258
Target	Tubulin alpha-4A chain	1	0.142857	44.0369	0.0224884	1	0.0377
Target	Tubulin beta chain	3	0.272727	84.0704	5.52e-06	0.00691	4.19e-05
Target	Tumor necrosis factor ligand superfamily member 11	1	0.5	154.129	0.00647755	1	0.0154
Target	Voltage-dependent calcium channel gamma-1 subunit	1	0.166667	51.3763	0.019307	1	0.034
