# Supplementary material for: An integrated transcriptomic analysis of autism spectrum disorder
Source: Sci Rep. 2019 Aug 14;9:11818. doi: 10.1038/s41598-019-48160-x (PMC6694127; doi:10.1038/s41598-019-48160-x)
Supplement: Supplementary file 5 — Supplementary Table S5 [file 41598_2019_48160_MOESM5_ESM.xlsx]

## Sheet: GSE18123-GPL570
ENTREZ_GENE_ID	Disease	Control	fold_change	P_value
57834	2.84531	10.7082	0.265714	0.00217253
286190	0.860055	2.2087	0.389394	0.0163395
132954	2.74448	6.99665	0.392256	0.010897
3429	215.09	496.135	0.433531	0.0158489
7280	213.087	470.436	0.452955	0.00602537
677779	0.979583	1.98844	0.492639	0.00239833
256979	3.87033	7.74346	0.499819	0.00018875
11117	1.2419	2.4419	0.50858	0.0307723
283483	0.935127	1.81497	0.515231	0.00609389
100862697	4.72146	8.95835	0.527045	0.00196638
23359	1.56106	2.91994	0.53462	0.00407131
9211	0.525257	0.974518	0.538992	0.0347073
100506385	3.80382	6.77877	0.561137	0.0376767
64211	6.03818	10.3278	0.584651	0.00121092
101929225	3.33891	5.68031	0.587803	0.000588829
101927877	32.24	54.1618	0.595253	0.04667
3050	393.216	657.246	0.598278	0.0134451
100130452	5.12096	8.50742	0.601941	0.0140137
714	65.5874	108.201	0.606165	0.000113479
5157	1.07614	1.77294	0.606984	0.03439
50945	3.92719	6.44878	0.608981	0.0131685
53841	12.0089	19.5046	0.615698	0.0427242
57016	25.673	41.1506	0.62388	0.00152706
388588	103.653	165.697	0.625559	0.000588829
168391	2.42075	3.84816	0.629067	0.00937839
83715	21.0492	33.066	0.63658	0.00258155
101927066	2.5967	4.07286	0.637562	0.000446533
4647	32.9371	51.5881	0.638462	0.028012
388699	13.0005	20.1445	0.645364	0.00878752
720	64.8869	100.196	0.647602	0.00344963
721	64.8869	100.196	0.647602	0.00344963
100293534	64.8869	100.196	0.647602	0.00344963
4435	4.68812	7.21873	0.649439	0.0296414
100169890	16.1087	24.5288	0.656728	0.0290894
144453	13.1391	19.9127	0.659835	0.015215
2922	2.19382	3.32361	0.660073	0.0450564
27012	6.07158	9.18941	0.660714	0.00328861
2165	15.1756	22.9358	0.661654	0.0193795
9313	4.62613	6.97806	0.662954	0.0213896
4990	5.03995	7.588	0.6642	0.00081504
3670	57.7321	86.7265	0.66568	0.0269692
7559	354.965	235.316	1.50847	2.34879e-06
3717	134.629	89.2174	1.509	0.000212289
90594	91.2793	60.4708	1.50948	0.00073194
23253	261.889	173.247	1.51165	4.17946e-05
100129528	47.559	31.4587	1.51179	0.00589041
84255	129.323	85.2497	1.51699	0.00245804
200765	44.6041	29.3972	1.51729	1.97189e-05
51351	65.9257	43.3851	1.51955	0.000200195
3250	23.523	15.4681	1.52074	0.0412268
11275	766.031	503.194	1.52234	0.000103571
162387	3.46481	2.27255	1.52464	0.0313516
100852407	3.70916	2.42624	1.52877	0.0419699
92597	201.99	132.077	1.52934	0.000410556
54627	4.53292	2.95991	1.53144	0.0376767
1195	637.241	415.901	1.53219	0.000292023
283547	18.6032	12.1319	1.53341	0.0274863
101927547	92.8029	60.0552	1.54529	0.00878752
8436	892.438	576.741	1.54738	0.0186229
90737	5.43302	3.45782	1.57123	0.00416798
101929787	105.94	67.3942	1.57195	0.00021859
1066	124.653	79.1347	1.5752	0.000172731
100653057	124.653	79.1347	1.5752	0.000172731
644246	164.18	103.418	1.58754	0.00737117
8972	974.695	612.29	1.59188	0.000793482
84460	97.3479	60.4523	1.61033	9.74256e-05
401497	2.32398	1.44274	1.61081	0.0245076
101927069	15.9862	9.92315	1.611	0.000883019
130162	18.7463	11.5046	1.62947	0.0111309
155051	8.35858	5.11794	1.63319	0.0307723
153643	18.9863	11.6219	1.63367	0.0442673
401233	85.0423	51.7279	1.64403	0.00114943
150353	5.06209	3.06311	1.6526	0.0231261
100996741	48.7884	29.3794	1.66063	0.000300518
158431	18.9064	11.3513	1.66557	6.11688e-05
57612	208.069	123.902	1.6793	0.00328861
255631	1.81649	1.06304	1.70877	0.0101123
102723809	16.7959	9.45032	1.77728	0.00501951
641372	1.6994	0.947515	1.79354	0.0252248
760	606.946	333.512	1.81986	7.61205e-05
284047	4.17045	2.26697	1.83966	0.00357507
101929141	4.17045	2.26697	1.83966	0.00357507
100507221	1.32983	0.673463	1.97461	0.0191879
643911	42.0248	21.1507	1.98692	0.00937839
100505832	3.0153	0.928431	3.24773	0.004962
644172	29.5997	6.61178	4.47681	0.00644712
283953	8.88835	0.897131	9.90753	0.00712964

## Sheet: GSE18123-GPL6244
ENTREZ_GENE_ID	Disease	Control	fold_change	P_value
221687	75.1946	137.428	0.547156	0.000826172
6237	1911.42	3249.97	0.588134	8.39552e-06
869	112.138	189.201	0.592696	0.00351506
2766	291.03	473.111	0.61514	0.00119683
973	490.697	759.955	0.645692	0.00541029
527	1863.96	2855.55	0.652748	0.000576094
10911	35.5379	53.6574	0.662311	0.00527468
100133091	302.24	454.339	0.665231	0.00126777
9300	1756.2	1151.38	1.5253	4.11054e-06
6229	576.969	378.116	1.52591	0.000150039
8287	304.661	195.921	1.55502	5.52102e-05
6192	672.93	427.304	1.57483	0.0001603
26851	873.147	532.635	1.6393	3.21394e-07
780851	873.147	532.635	1.6393	3.21394e-07
780852	873.147	532.635	1.6393	3.21394e-07
780853	873.147	532.635	1.6393	3.21394e-07
780854	873.147	532.635	1.6393	3.21394e-07
9086	338.139	204.526	1.65328	3.74095e-05
8653	632.387	367.312	1.72166	5.20534e-06
6076	43.4992	3.83105	11.3544	0.0373393

## Sheet: GSE25507
ENTREZ_GENE_ID	Disease	Control	fold_change	P_value
1959	27.0172	16.8327	1.60504	0.00956428
91543	482.652	742.58	0.649966	0.00356141

## Sheet: GSE26415
ENTREZ_GENE_ID	Disease	Control	fold_change	P_value
7503	1823.65	8575.5	0.212658	0.00010492
2769	193.91	862.949	0.224706	0.0355393
9451	61.3061	263.617	0.232558	0.0187694
608	96.331	339.216	0.283982	0.0177525
383	172.043	447.643	0.384331	0.0163177
3512	1207.39	2907.33	0.415293	0.0122441
79937	80.4375	175.369	0.458675	0.000153121
25978	200.295	415.873	0.481626	0.0479062
3998	65.9527	130.732	0.504489	0.038343
10911	127.615	250.736	0.508962	0.0209569
6164	1076.48	2104.85	0.51143	0.0215373
200916	278.05	541.557	0.513427	0.00628956
10923	266.006	515.472	0.516044	0.00856387
645884	559.895	1080.66	0.518105	0.00628956
6160	2952.76	5439.2	0.542867	0.0182547
90701	654.403	1201.91	0.544469	0.00124602
8836	44.6281	81.8339	0.54535	0.00590608
55432	276.71	505.925	0.546938	0.00856387
170622	563.545	1024.56	0.550034	0.00520169
6201	2618.13	4747.1	0.551522	0.00690689
9521	40.9272	74.0391	0.552778	0.00234863
6231	4588.39	8297.65	0.552975	0.0445171
6170	2360.63	4262.85	0.553767	0.00690689
6189	2206.5	3959.97	0.557202	0.0126064
54532	51.5136	92.1181	0.559212	0.00149073
6154	3222.31	5761.76	0.559257	0.0267059
970	89.8045	159.941	0.561483	7.45e-05
6139	1486.28	2634.67	0.564125	0.00537028
6637	121.454	215.104	0.564631	0.00363863
6210	2360.91	4176.64	0.565265	0.00472421
51065	214.124	376.223	0.569141	0.00909851
6133	3299.33	5793.52	0.569486	0.00734814
55769	70.8465	123.629	0.573056	0.00278483
100506159	186.681	325.151	0.574137	0.0467532
22890	70.2688	122.238	0.574852	0.000832484
79694	58.8529	101.852	0.577826	0.00472421
7381	59.7458	103.128	0.579338	0.0445171
170958	1219.08	2089.09	0.583546	0.00308087
2206	60.7806	104.061	0.584087	0.00648958
54762	275.964	471.738	0.584994	0.00190813
94134	207.586	352.725	0.588521	0.000435842
100128420	46.6977	79.3462	0.588531	0.00111758
55086	45.6044	77.2161	0.590607	0.00219239
285955	41.0862	69.5622	0.59064	0.00177907
9406	489.134	826.635	0.591717	0.000690277
59347	58.3098	98.1312	0.594203	0.00503789
25950	73.7473	123.843	0.59549	0.000372706
114044	90.5439	151.911	0.596033	0.000489601
23643	323.111	542.007	0.596138	0.00093039
4085	40.6719	68.0835	0.597382	0.00120176
29851	223.306	373.246	0.598281	0.000331081
493856	200.737	334.857	0.599471	0.000212802
26069	51.9215	86.5706	0.599759	0.00124602
1880	741.124	1234.14	0.600521	0.000331081
6218	9636.42	16024.4	0.601357	0.00628956
60559	648.915	1077.95	0.601988	0.00184256
23189	69.0059	114.433	0.603022	0.00520169
442590	46.8107	77.554	0.603588	0.0028805
79780	97.176	160.781	0.604399	0.0045741
4116	177.613	293.089	0.606003	0.0182547
84460	188.362	310.782	0.606091	0.00103887
51121	96.8732	159.685	0.606651	0.010258
202025	300.973	495.984	0.606821	0.000119119
5378	92.3963	152.239	0.606917	0.00219239
26036	64.7032	106.223	0.609124	0.00100147
4709	296.119	484.581	0.611084	0.000250261
27258	127.456	208.236	0.612077	0.00297915
286205	100.932	164.874	0.612174	0.000716772
90102	100.236	163.701	0.612311	0.0108856
55814	58.0189	94.738	0.612415	0.00226927
79854	40.44	66.015	0.612588	6.83e-05
57337	429.422	700.825	0.612737	0.000802033
54482	76.8975	125.434	0.613052	0.00111758
26521	595.584	968.686	0.614837	0.00234863
9976	118.073	191.734	0.615818	0.00487877
8418	44.317	71.9519	0.615926	0.00226927
54816	59.8567	97.1752	0.615967	0.00669531
54465	57.6376	93.4942	0.616483	0.0028805
6782	111.178	180.288	0.616669	0.00197583
1195	718.134	1164.45	0.616715	0.00124602
3904	204.389	331.155	0.617199	0.0158627
1164	93.8771	152.07	0.617329	0.00734814
1350	1390.62	2251.14	0.617739	0.0154188
130399	46.2299	74.808	0.617981	0.000664695
6129	2017.4	3262.51	0.618358	0.0203902
57684	43.623	70.5392	0.618421	0.000570928
8809	187.003	301.968	0.619279	0.0198368
50852	180.937	291.638	0.620417	0.002515
375743	808.05	1301.83	0.620704	0.00111758
6235	13652.4	21943.8	0.622153	0.00537028
5440	114.973	184.512	0.623118	0.00572235
64065	70.5888	113.149	0.623854	0.0172624
115548	249.464	399.698	0.62413	0.00115896
255231	51.6512	82.5868	0.625417	0.00363863
6229	1790.5	2854.45	0.627264	0.0346445
57560	51.7086	82.425	0.627341	0.00165808
51187	173.638	276.762	0.627392	0.0233634
202020	54.5453	86.8641	0.627939	0.00040312
84693	193.726	308.474	0.628014	0.000489601
3003	1443.34	2295.97	0.628641	0.00669531
27089	1661.16	2641.75	0.62881	0.00487877
79830	40.5358	64.3907	0.629528	0.00363863
3001	3524.45	5597.45	0.629652	0.0137507
22875	204.812	325.128	0.629942	0.00690689
57150	52.4134	83.1747	0.630161	0.00308087
2205	559.54	887.868	0.630206	0.00414932
54499	399.337	633.509	0.630356	0.00428676
57157	99.8972	158.235	0.631324	0.00414932
3094	2125.68	3364.33	0.631828	0.00520169
91298	112.131	177.39	0.632118	0.000528809
57396	161.525	255.325	0.632623	0.0021179
7637	65.0512	102.772	0.632963	0.00160047
10597	64.3046	101.563	0.633153	0.0060951
345462	41.1934	65.0589	0.633171	0.00204573
90355	76.7237	121.163	0.633225	0.00204573
5324	104.667	165.263	0.633337	0.00278483
84899	90.6925	143.18	0.633415	0.00363863
26272	41.1449	64.906	0.633916	0.00204573
6232	36160.3	56995	0.634447	0.00628956
1347	2120.77	3342.65	0.634458	0.00093039
1456	66.6901	105.042	0.634887	0.0028805
152789	518.893	817.172	0.634987	0.0167843
54826	50.7157	79.8546	0.6351	0.00243051
153733	67.5819	106.404	0.635148	0.000802033
9349	5201.55	8179.24	0.635945	0.0172624
387837	144.844	227.744	0.635994	0.00554379
23376	198.292	311.486	0.636599	0.0028805
492311	56.0209	87.9786	0.636755	0.00234863
64418	60.3434	94.7219	0.637058	0.00129177
9720	85.5822	134.267	0.637405	0.00882758
27248	160.067	251.091	0.637488	0.0015447
64921	57.8063	90.5631	0.638298	0.000772619
340277	50.7842	79.5589	0.638322	0.0015447
4068	170.835	267.628	0.638331	0.00554379
3148	1325.4	2074.93	0.638768	0.011212
142940	70.5761	110.434	0.639079	0.00401589
389677	86.6505	135.463	0.639662	0.000716772
26994	1250.18	1954.16	0.639754	0.00472421
79738	100.963	157.808	0.639783	0.000570928
90594	52.4849	81.999	0.640067	0.0045741
64770	294.669	460.254	0.640231	0.00103887
4552	83.338	130.048	0.640823	0.0260062
1622	1656.69	2584.89	0.640912	0.00830724
29969	163.255	254.68	0.64102	0.00124602
4697	957.608	1493.88	0.641021	0.0158627
952	154.253	240.616	0.641077	0.0434333
56650	636.667	992.497	0.64148	0.000293838
81573	63.3596	98.741	0.641675	0.002515
5706	329.018	512.584	0.64188	0.0080575
144245	92.7699	144.522	0.641908	0.00111758
401505	314.523	489.702	0.642274	0.00376064
55015	113.429	176.418	0.642957	0.00226927
54851	275.94	429.136	0.643012	0.00219239
5911	126.368	196.444	0.643279	0.00590608
26271	47.9199	74.4125	0.643977	0.00129177
1043	7600.15	11798.6	0.644156	0.0105676
969	102.852	159.635	0.644295	0.0163177
64431	206.124	319.699	0.644744	0.00757811
7556	44.2938	68.698	0.644761	0.00093039
6279	12973.5	20118.5	0.644855	0.00995638
51601	67.8627	105.224	0.644938	0.000716772
83879	67.9379	105.244	0.645526	0.00219239
119369	70.4177	109.072	0.645605	0.000690277
5756	262.749	406.923	0.645698	0.00115896
6155	10835.3	16776.7	0.645857	0.00669531
23461	137.244	212.428	0.646071	0.000489601
130502	271.312	419.857	0.646201	0.00572235
54534	114.767	177.535	0.646448	0.00226927
51691	293.206	453.255	0.646889	0.000716772
10668	86.3964	133.541	0.646964	0.00234863
5277	69.7837	107.839	0.647112	0.00177907
1964	489.255	755.962	0.647196	4.21e-05
92342	113.763	175.684	0.647541	0.00340535
9994	98.452	152.003	0.647697	0.00219239
4698	168.159	259.595	0.647774	0.0149859
375248	600.953	927.175	0.648155	0.00197583
255520	446.88	688.785	0.648795	0.0014385
6227	8007.3	12340.8	0.648848	0.00712445
57614	167.645	258.333	0.648952	0.00160047
23483	208.26	320.835	0.64912	0.00149073
56204	404.391	622.468	0.649658	0.000864004
23398	829.516	1275.53	0.650328	0.000832484
10560	70.7484	108.781	0.650375	0.00340535
9581	126.187	193.879	0.650855	0.0028805
22936	203.901	313.207	0.65101	0.000471029
5729	283.939	436.092	0.651099	0.00537028
8089	114.812	176.268	0.651348	0.00234863
97	369.032	566.552	0.651365	0.00120176
29093	381.17	584.903	0.651681	0.00363863
5019	120.366	184.635	0.651915	0.00160047
163081	73.4932	112.51	0.653217	0.00590608
892	90.5121	138.514	0.653449	0.00628956
84250	86.7893	132.789	0.653588	0.0014385
23142	39.057	59.7515	0.653658	0.000965327
728568	46.9391	71.7991	0.653756	0.00204573
57697	85.0584	130.105	0.653767	0.00401589
23390	356.754	545.17	0.65439	0.0014385
4603	410.797	627.733	0.654415	0.00781451
306	348.851	532.859	0.654678	0.0105676
160418	82.8488	126.5	0.654931	0.000549493
29994	172.487	263.317	0.655057	0.00165808
1345	289.559	441.948	0.655188	0.0163177
80817	41.824	63.8291	0.65525	0.00308087
51348	325.71	496.886	0.655503	0.0187694
55631	92.8208	141.518	0.655895	0.00472421
285172	602.678	918.735	0.655987	0.000250261
79441	49.8983	76.0302	0.656296	0.00856387
1429	95.6513	145.73	0.656361	0.00856387
149628	140.62	214.073	0.65688	0.00318576
388561	142.86	217.359	0.657253	0.011212
60675	5279.05	8030.68	0.65736	0.00520169
7733	49.1219	74.7238	0.65738	0.00340535
51575	50.4365	76.7036	0.657551	0.00882758
6846	235.722	358.465	0.657587	0.0158627
57120	421.034	640.119	0.657744	0.002515
58487	81.4984	123.897	0.657791	0.00442832
55837	1465.78	2227.79	0.657951	0.00388636
330	929.308	1412.06	0.658122	0.00388636
653641	44.2019	67.1562	0.658195	0.0133595
57181	71.7535	108.996	0.658313	0.000896628
8520	286.292	434.712	0.658578	0.0198368
84525	589.262	894.472	0.658782	0.00554379
54543	1495.19	2268.61	0.659081	0.0281543
26278	156.627	237.621	0.659146	0.00966274
23456	103.752	157.277	0.659678	0.0028805
1894	105.807	160.283	0.660124	0.00308087
6173	2956.45	4478.3	0.660172	0.0133595
9443	48.3961	73.296	0.660283	0.00554379
100507508	40.0503	60.6524	0.660326	0.000471029
153396	113.126	171.302	0.660387	0.00165808
64983	708.317	1072.36	0.660523	0.00184256
645784	266.666	403.518	0.660852	0.00260216
58155	137.018	207.231	0.661184	0.00472421
8835	224.523	339.465	0.661402	0.000180658
79982	243.267	367.585	0.661798	0.00184256
91661	57.1931	86.391	0.662026	0.0177525
9765	70.5094	106.473	0.662226	0.00103887
51561	358.784	541.719	0.662307	0.00318576
84366	282.943	426.995	0.662637	0.0246541
4189	404.967	610.91	0.662891	0.00165808
256471	77.2597	116.538	0.662954	0.00111758
143684	156.617	236.152	0.663204	0.00260216
84131	151.88	228.77	0.663897	0.0060951
92482	195.917	295.069	0.66397	0.000240356
8504	48.1821	72.5175	0.66442	0.00160047
6171	12515.9	18835.5	0.664486	0.0296699
4801	85.0851	127.992	0.664771	0.0105676
11235	415.934	625.563	0.664895	0.00690689
28998	198.878	299.11	0.664899	0.00712445
255758	60.7609	91.3798	0.664927	0.000896628
387882	212.03	318.844	0.664996	0.00197583
51306	130.208	195.761	0.665137	0.00197583
7295	1077.66	1620.06	0.665195	0.00160047
6375	330.266	496.248	0.665525	0.0221317
9063	51.3882	77.214	0.665529	0.00472421
146225	1263.81	1898.41	0.665723	0.00133907
79884	57.9202	86.996	0.66578	0.00628956
113510	78.6908	118.185	0.665829	0.00414932
79689	336.487	505.334	0.665871	0.00308087
254863	579.662	870.45	0.665934	0.00363863
11275	168.468	252.896	0.666156	0.00401589
100533464	48.427	72.6744	0.666356	0.00133907
10651	175.112	262.699	0.666587	0.00329389
9488	249.822	374.738	0.666659	0.000832484
3913	115.557	76.5917	1.50874	0.000204297
360200	489.326	309.369	1.58169	0.0467532
4353	148.846	92.7082	1.60553	0.00340535
4057	821.819	251.626	3.26604	0.010258
100652974	837.532	102.904	8.13895	0.00757811

## Sheet: GSE28475-GPL6883
ENTREZ_GENE_ID	Disease	Control	fold_change	P_value
245908	70.9628	235.002	0.301967	0.0386043
390155	33.9368	86.0012	0.394608	0.0269851
401011	106.608	260.429	0.409355	0.0331867
145645	64.2962	131.619	0.488503	0.0170418
84951	61.6599	121.368	0.508041	0.0311293
6317	50.7124	94.3724	0.537364	0.0230159
131368	136.552	244.185	0.559217	0.0233261
653613	102.193	171.725	0.595097	0.0246035
407	306.141	508.466	0.602087	0.0367204
94033	141.449	230.785	0.612906	0.00587951
220429	70.1673	113.159	0.620077	0.00616137
11227	57.6339	91.4444	0.630261	0.0475527
283694	88.5464	136.873	0.646926	0.000101955
6528	217.288	332.656	0.653192	0.0493004
283093	1162.5	774.873	1.50025	0.0143954
2791	486.472	324.208	1.50049	0.0371839
2627	105.815	70.5153	1.5006	0.00313585
163882	1685.09	1122.68	1.50095	0.0303375
51302	221.835	147.795	1.50097	0.00902585
3118	425.207	283.112	1.5019	0.0400706
7048	560.368	373.01	1.50229	0.0215181
23533	217.841	144.993	1.50242	0.00635599
402317	803.241	534.434	1.50298	0.000907946
127385	1114.37	741.293	1.50328	0.00812305
613211	388.415	258.377	1.50329	0.0233261
9127	561.203	373.298	1.50336	0.0177667
64147	239.098	159.014	1.50363	0.0206607
7102	4777.91	3177.35	1.50374	0.0227093
132228	310.82	206.685	1.50383	0.00764427
11037	346.291	230.261	1.50391	0.0376524
55017	142.504	94.7552	1.50392	0.0206607
8190	211.424	140.578	1.50397	0.00929974
54440	549.538	365.384	1.504	0.0143954
55020	813.615	540.877	1.50425	0.0100172
63910	90.5336	60.1668	1.50471	0.0134044
112858	521.898	346.84	1.50472	0.0218107
8547	975.487	648.213	1.50489	0.0227093
302	1600.26	1063.21	1.50513	0.0051838
27036	317.685	211.066	1.50515	0.00824687
5155	962.403	639.406	1.50515	0.0299482
229	891.718	592.405	1.50525	0.0137933
79865	471.272	313.057	1.50539	0.0137933
84957	68.995	45.8244	1.50564	0.0187751
388714	264.361	175.515	1.5062	0.00719094
3918	357.397	237.222	1.50659	0.0074145
84034	220.527	146.359	1.50676	0.0442133
55796	204.266	135.563	1.50679	0.0307312
5292	1109.71	736.336	1.50707	0.0475527
448834	772.552	512.583	1.50718	0.0239575
29956	294.2	195.194	1.50722	0.0266332
341568	712.268	472.487	1.50749	0.0386043
79501	1721.76	1142.12	1.50751	0.00401093
1755	327.093	216.967	1.50757	0.025601
55064	777.191	515.512	1.50761	0.00943945
440503	495.703	328.791	1.50765	0.0185184
124801	166.65	110.519	1.50789	0.0376524
150921	369.9	245.26	1.5082	0.00889162
5970	467.206	309.753	1.50832	0.0376524
3659	153.961	102.07	1.50839	0.0315318
167127	1080.77	716.38	1.50866	0.0185184
219436	424.579	281.421	1.5087	0.00346255
158833	406.135	269.194	1.50871	0.00686694
124739	298.248	197.682	1.50872	0.0291824
2859	468.943	310.759	1.50903	0.0180142
202374	336.64	223.074	1.5091	0.0410741
841	464.99	308.086	1.50929	0.00812305
26636	1367.98	906.375	1.50929	0.00303336
55287	951.277	630.163	1.50957	0.0130252
374650	2421.71	1603.46	1.5103	0.0311293
84617	845.273	559.609	1.51047	0.00220149
4327	361.67	239.425	1.51058	0.00837237
5630	1234.84	817.448	1.5106	0.0051838
10148	1228.52	813.247	1.51063	0.00578817
10940	328.771	217.602	1.51088	0.00730195
79651	1424.12	942.37	1.51121	0.0233261
719	261.8	173.194	1.5116	0.00318827
54756	1337.44	884.708	1.51173	0.0239575
10896	485.097	320.844	1.51194	0.0367204
121364	245.885	162.612	1.51209	0.0156695
9340	255.413	168.891	1.51229	0.00958103
57091	606.009	400.719	1.5123	0.0165731
390053	1515.7	1001.96	1.51274	0.00578817
390078	361.825	239.164	1.51287	0.00185316
717	998.024	659.282	1.5138	0.0209431
59345	226.856	149.839	1.514	0.0109429
284009	767.144	506.617	1.51425	0.00916188
26301	1060.12	700.045	1.51436	0.00471181
2012	2118.97	1398.95	1.51468	0.0141922
374393	307.076	202.681	1.51507	0.00298327
10166	1554.76	1025.9	1.51551	0.00616137
80216	1270.64	838.312	1.51571	0.00123546
158046	473.5	312.23	1.51651	0.0134044
3059	1903.01	1254.76	1.51664	0.0203816
114041	93.2944	61.5068	1.51681	0.000289203
79760	307.475	202.698	1.51691	0.0327662
133690	179.906	118.587	1.51707	0.0269851
150000	379.008	249.825	1.51709	0.00274395
135656	264.639	174.425	1.5172	0.0111044
438	520.367	342.953	1.51731	0.00837237
256369	99.3576	65.4788	1.5174	0.00318827
25929	1727.02	1138.08	1.51749	0.0128392
26085	1162.24	765.763	1.51776	0.0353594
608	157.824	103.974	1.51792	0.0086285
56136	742.04	488.835	1.51798	0.0436765
81448	809.789	533.403	1.51816	0.00414303
4818	1060.36	698.381	1.51831	0.00293394
9966	377.023	248.271	1.5186	0.0192979
402057	232.76	153.239	1.51893	0.00902585
85416	630.205	414.894	1.51895	0.0331867
23581	326.842	215.165	1.51903	0.0150206
439940	251.165	165.302	1.51943	0.025601
441177	437.269	287.736	1.51968	0.0097245
168400	51.9266	34.1651	1.51987	0.0340417
1527	412.474	271.339	1.52014	0.0134044
4250	217.326	142.918	1.52063	0.0107835
131669	213.789	140.587	1.52068	0.00776153
10410	5026.2	3303.63	1.52142	0.02364
84419	148.711	97.7254	1.52172	0.00421055
149998	256.227	168.367	1.52184	0.00486463
400754	2833.23	1861.62	1.52192	0.00303336
7021	566.691	372.321	1.52205	0.0291824
64768	737.742	484.701	1.52206	0.0146012
83756	637.441	418.758	1.52222	0.0367204
256302	467.956	307.386	1.52237	0.0124742
197131	1189.24	781.026	1.52266	0.0126555
55454	118.061	77.5201	1.52297	0.0114337
60490	493.664	324.075	1.5233	0.0218107
140766	287.988	189.001	1.52374	0.0114337
348738	662.28	434.606	1.52386	0.0376524
441272	175.689	115.279	1.52402	0.0132136
54941	220.177	144.468	1.52405	0.00764427
643542	300.146	196.938	1.52406	0.0201058
92017	1818.66	1193.1	1.52431	0.00298327
137735	67.0659	43.9958	1.52437	0.0327662
80028	727.021	476.435	1.52596	0.0464168
5337	908.924	595.609	1.52604	0.00676189
353345	463.639	303.799	1.52614	0.00606609
1026	1830.19	1199.08	1.52633	0.0152342
9023	1296.23	849.243	1.52633	0.00471181
143503	460.827	301.916	1.52634	0.00441913
7100	1389.84	910.531	1.52641	0.00313585
3678	1953.38	1279.69	1.52645	0.0161158
10184	1404.1	919.702	1.52669	0.00421055
554226	1753.38	1148.47	1.52671	0.00837237
130	1305.87	855.328	1.52675	0.00764427
51296	1311.66	858.96	1.52703	0.0148096
6476	226.854	148.549	1.52714	0.00132696
341350	880.044	576.176	1.52739	0.00346255
89839	733.797	480.425	1.52739	0.0201058
7490	520.374	340.673	1.52749	0.0315318
220070	756.566	495.209	1.52777	0.0358082
696	859.123	562.303	1.52787	0.00169868
8839	993.72	650.194	1.52834	0.0481294
79413	130.457	85.3497	1.52851	0.0100172
283948	487.392	318.82	1.52874	0.0221067
92421	61.6901	40.3409	1.52922	0.0126555
150681	212.309	138.825	1.52933	0.0103177
6452	340.44	222.597	1.5294	0.0431452
153478	613.812	401.252	1.52974	0.00427906
244	1404.16	917.575	1.53029	0.0126555
6899	259.309	169.407	1.53068	0.0130252
122769	522.692	341.462	1.53075	0.0121184
64173	652.487	426.223	1.53086	0.0395767
80004	351.234	229.434	1.53087	0.0175221
192134	144.13	94.1419	1.53099	0.00502192
10223	258.15	168.615	1.53101	0.0291824
3549	501.788	327.651	1.53147	0.0172805
312	448.525	292.852	1.53157	0.00463704
341116	616.431	402.434	1.53176	0.0249322
3566	665.518	434.464	1.53181	0.00929974
83482	1189.57	776.559	1.53185	0.0436765
53831	584.211	381.372	1.53187	0.0291824
24137	412.128	269.03	1.5319	0.0469818
728039	224.04	146.245	1.53195	0.0249322
643834	623.161	406.759	1.53202	0.0190349
51097	195.727	127.73	1.53235	0.0431452
445328	1549.99	1011.1	1.53297	0.00471181
3808	344.831	224.938	1.533	0.00764427
339184	1314.27	857.278	1.53307	0.00340604
57822	406.774	265.289	1.53333	0.0165731
54857	272.361	177.624	1.53336	0.0221067
90925	172.746	112.644	1.53356	0.00812305
201305	437.951	285.572	1.53359	0.0139915
9718	435.167	283.677	1.53402	0.0410741
1406	229.75	149.71	1.53464	0.00486463
4018	385.184	250.877	1.53535	0.0124742
84081	219.042	142.662	1.53539	0.0498948
91120	2513.32	1636.93	1.53539	0.0344762
10882	930.959	606.151	1.53585	0.0273411
4110	128.773	83.8385	1.53596	0.000548596
866	811.187	528.11	1.53602	0.00889162
3857	1281.5	834.241	1.53613	0.0170418
27173	2174.59	1415.55	1.53621	0.00560932
56413	666.98	433.99	1.53686	0.0340417
140711	445.418	289.783	1.53708	0.0146012
11082	266.12	173.125	1.53715	0.00346255
1475	418.574	272.296	1.5372	0.00175899
285033	582.987	379.233	1.53728	0.00560932
148345	70.5773	45.9073	1.53739	0.0493004
118980	102.281	66.5287	1.53739	0.0104709
56253	442.474	287.704	1.53795	0.0130252
140578	746.515	485.286	1.5383	0.0158913
5273	447.107	290.578	1.53868	0.00543546
51196	263.266	171.089	1.53876	0.00560932
541473	372.128	241.756	1.53927	0.0198333
112802	614.509	399.121	1.53966	0.0114337
10332	879.869	571.338	1.54001	0.0141922
151636	911.001	591.545	1.54004	0.00260892
440686	933.103	605.8	1.54028	0.006258
55254	602.575	391.199	1.54033	0.0135976
54067	688.989	447.271	1.54043	0.0299482
2255	343.621	223.068	1.54043	0.0266332
83667	947.167	614.765	1.5407	0.0323502
140850	259.404	168.363	1.54074	0.00220149
27129	1509.16	979.467	1.5408	0.0280652
7038	495.776	321.702	1.5411	0.00889162
5406	741.895	481.242	1.54162	0.0224063
79831	155.473	100.839	1.54179	0.0340417
23085	393.791	255.403	1.54184	0.0259411
160365	767.887	498.009	1.54191	0.00195193
3338	128.987	83.6434	1.5421	0.0185184
388199	476.029	308.637	1.54236	0.0431452
66002	832.285	539.467	1.54279	0.0114337
64175	1421.38	921.206	1.54295	0.0117716
401589	354.308	229.564	1.5434	0.00478767
9708	445.918	288.917	1.54341	0.00929974
286075	636.242	412.209	1.54349	0.0141922
1031	810.449	524.838	1.54419	0.00958103
5880	233.814	151.403	1.54431	0.0319388
6473	203.951	132.063	1.54435	0.0327662
3491	2815.2	1822.71	1.54452	0.00449071
353174	204.814	132.601	1.54459	0.00676189
2213	457.07	295.904	1.54466	0.00916188
284680	676.55	437.951	1.54481	0.00606609
10581	4131.01	2674.09	1.54483	0.0405697
138802	219.089	141.813	1.54491	0.00635599
389257	629.841	407.657	1.54503	0.0097245
946	545.712	353.153	1.54526	0.019564
187	1686.7	1091.3	1.54558	0.0273411
28997	218.042	141.017	1.54621	0.0203816
6362	74.8781	48.4253	1.54626	0.016343
26339	400.714	259.028	1.54699	0.00875918
11006	918.77	593.751	1.5474	0.00188556
170690	791.388	511.351	1.54764	0.0386043
339010	511.912	330.753	1.54772	0.00216413
54346	712.011	459.892	1.54821	0.0280652
56288	566.661	365.988	1.5483	0.00369725
4993	279.399	180.404	1.54874	0.0295631
126410	1502.32	969.99	1.5488	0.0137933
55065	684.913	442.219	1.54881	0.0299482
221	72.4339	46.7615	1.54901	0.00645535
5460	905.599	584.312	1.54985	0.0097245
338321	474.365	306.017	1.55013	0.0218107
390093	770.834	497.219	1.55029	0.00369725
4246	866.546	558.908	1.55043	0.00697345
56269	195.944	126.372	1.55054	0.0475527
5920	2120.28	1367.19	1.55083	0.0277011
128367	616.975	397.79	1.55101	0.00346255
3449	559.82	360.854	1.55138	0.02364
474354	103.94	66.9864	1.55166	0.00112929
4222	373.019	240.389	1.55173	0.0209431
7780	364.557	234.923	1.55182	0.0187751
246100	214.267	138.053	1.55207	0.00114983
720	121.479	78.2513	1.55242	0.0201058
5015	275.91	177.714	1.55255	0.0227093
160492	418.44	269.511	1.55259	0.00239729
7287	170.427	109.741	1.55299	0.0315318
1111	566.441	364.688	1.55322	0.0106262
259307	494.27	318.078	1.55393	0.00986988
654	178.543	114.87	1.55431	0.0349154
400891	748.056	481.245	1.55442	0.00616137
338567	569.851	366.552	1.55462	0.00293394
1827	673.52	433.231	1.55464	0.00788041
392376	231.084	148.621	1.55485	0.0119439
5739	541.914	348.444	1.55524	0.0395767
474171	355.586	228.636	1.55525	0.00421055
23746	370.863	238.426	1.55547	0.0395767
6348	602.998	387.559	1.55589	0.00188556
170589	98.2919	63.1668	1.55607	0.00101304
79188	491.447	315.73	1.55654	0.0426193
338661	966.164	620.709	1.55655	0.00185316
6752	1320.01	848.016	1.55659	0.0358082
5359	329.212	211.452	1.55691	0.00824687
3700	1386.59	890.589	1.55694	0.00597214
5029	413.857	265.788	1.55709	0.0299482
5350	149.225	95.8182	1.55738	0.00676189
1672	483.227	310.247	1.55756	0.00686694
79635	90.2563	57.9463	1.55758	0.0469818
159371	806.632	517.869	1.5576	0.0206607
126014	1079.29	692.72	1.55805	0.0371839
8578	686.177	440.27	1.55854	0.0410741
3219	323.106	207.247	1.55904	0.0299482
4312	250.682	160.724	1.5597	0.0307312
7128	159.366	102.177	1.55971	0.00730195
256394	533.636	342.096	1.5599	0.00776153
79924	352.188	225.755	1.56005	0.0340417
2533	692.184	443.62	1.56031	0.0206607
51429	146.885	94.133	1.5604	0.000994774
83451	762.693	488.619	1.56091	0.0436765
60482	811.132	519.591	1.5611	0.00929974
10875	1662.76	1065.11	1.56112	0.0114337
54757	500.026	320.221	1.5615	0.0150206
874	563.68	360.982	1.56152	0.0262852
79574	89.8672	57.5342	1.56198	0.0487119
9294	731.935	468.482	1.56235	0.00552177
6374	217.564	139.232	1.56259	0.00764427
222663	484.604	310.12	1.56264	0.0075286
386680	141.482	90.529	1.56284	0.00560932
440570	2951.72	1888.63	1.56289	0.00427906
388503	485.034	310.336	1.56293	0.0154505
1443	422.78	270.425	1.56339	0.0201058
51233	394.84	252.538	1.56348	0.00283749
440738	712.913	455.954	1.56356	0.0259411
3662	146.786	93.816	1.56461	0.00427906
55894	165.192	105.576	1.56466	0.00256527
8115	225.108	143.859	1.56479	0.0242786
2967	106.671	68.165	1.5649	0.0319388
267012	910.897	582.068	1.56493	0.00526649
3683	1476.69	943.495	1.56512	0.00274395
2300	67.6247	43.1963	1.56552	0.0252647
22918	4318.38	2757.68	1.56595	0.00265324
346528	2014.94	1286.49	1.56623	0.000875225
7142	324.15	206.934	1.56645	0.00441913
6036	628.261	400.961	1.56689	0.0284334
140	581.782	371.237	1.56714	0.00434859
54436	772.309	492.801	1.56718	0.00441913
3891	724.827	462.475	1.56728	0.0431452
390195	364.392	232.493	1.56732	0.000959159
51744	736.488	469.832	1.56756	0.00363726
124773	273.03	174.166	1.56765	0.0023569
3047	1113.89	710.283	1.56823	0.0198333
3012	1794.15	1144.02	1.56829	0.02364
9531	4658.31	2970.26	1.56832	0.00635599
718	1414.13	901.654	1.56837	0.0101665
2014	1479.57	942.988	1.56902	0.0307312
139067	123.907	78.9523	1.56938	0.000241734
84931	709.911	452.275	1.56965	0.00837237
113235	466.945	297.452	1.56982	0.0336119
960	1753.49	1116.88	1.56998	0.0249322
150160	577.106	367.396	1.5708	0.00313585
3456	716.949	456.367	1.57099	0.00351992
150082	548.987	349.355	1.57143	0.0381258
654123	961.647	611.946	1.57146	0.0158913
81696	1252.56	797.046	1.5715	0.00132696
647141	983.422	625.639	1.57187	0.0126555
8403	425.709	270.778	1.57217	0.0336119
11026	704.126	447.792	1.57244	0.016343
390181	852.194	541.779	1.57296	0.00569811
3579	442.77	281.39	1.57351	0.00449071
79746	346.794	220.354	1.5738	0.0141922
7401	428.96	272.559	1.57382	0.00552177
2358	183.367	116.509	1.57384	0.00875918
3779	1573.16	999.422	1.57407	0.00943945
3596	130.009	82.5872	1.57421	0.0323502
25960	749.995	476.38	1.57436	0.0100172
1244	212.314	134.837	1.5746	0.0224063
284345	134.333	85.3039	1.57476	0.00812305
6368	665.254	422.354	1.57511	0.0177667
115650	1106.03	702.176	1.57514	0.0190349
606553	131.808	83.6694	1.57534	0.0405697
26735	919.191	583.414	1.57554	0.00456335
10880	183.76	116.627	1.57562	0.0288058
126859	197.548	125.372	1.57569	0.0137933
91662	229.278	145.5	1.57579	0.0150206
124783	109.743	69.6241	1.57622	0.0107835
337879	999.4	633.951	1.57646	0.0190349
7134	334.286	212.048	1.57646	0.0130252
650239	928.95	589.254	1.57649	0.00958103
161514	88.958	56.4261	1.57654	0.00686694
283777	581.77	369	1.57662	0.00357815
151477	702.991	445.814	1.57687	0.00510228
57096	141.884	89.9764	1.57691	0.0190349
11009	351.255	222.707	1.5772	0.0130252
400709	998.245	632.715	1.57772	0.000959159
317754	271.627	172.086	1.57844	0.00916188
1277	972.251	615.786	1.57888	0.0148096
388701	178.94	113.333	1.57889	0.000941798
50624	1844.3	1168.08	1.57892	0.0101665
5669	1297.75	821.481	1.57977	0.000875225
10226	484.92	306.915	1.57998	0.0295631
55567	255.793	161.893	1.58001	0.00824687
79674	734.404	464.255	1.5819	0.0150206
125963	823.472	520.46	1.5822	0.0161158
283461	359.865	227.372	1.58272	0.00381995
5678	286.885	181.217	1.5831	0.00231713
3554	135.254	85.4335	1.58315	0.000875225
53630	646.929	408.592	1.58331	0.0177667
2661	271.067	171.188	1.58345	0.0386043
115761	524.721	331.329	1.58369	0.0104709
23629	183.191	115.647	1.58406	0.00216413
496	271.252	171.142	1.58495	0.0192979
347902	264.74	167.031	1.58497	0.00569811
3201	561.199	353.984	1.58538	0.0242786
6850	610.003	384.629	1.58595	0.00388267
81629	830.602	523.673	1.58611	0.0319388
85235	260.438	164.183	1.58626	0.00494271
4938	794.955	501.143	1.58628	0.0349154
388698	172.436	108.656	1.58698	0.00130352
118932	68.8028	43.3534	1.58702	0.00569811
390892	145.313	91.5514	1.58723	0.00824687
84830	1037.69	653.343	1.58829	0.0126555
1052	2155.71	1356.89	1.58871	0.0331867
5670	337.473	212.409	1.58879	0.016806
154288	242.084	152.348	1.58902	0.0143954
286122	609.784	383.632	1.5895	0.0180142
2828	707.395	445.018	1.58959	0.00223943
345895	2685.11	1689.17	1.58961	0.00929974
152926	432.055	271.619	1.59067	0.00986988
84439	634.734	398.872	1.59132	0.0362619
6364	228.826	143.794	1.59135	0.00247998
6295	304.148	191.114	1.59145	0.0086285
9423	579.822	364.219	1.59196	0.0233261
1564	192.897	121.128	1.59251	0.00587951
30014	476.26	299.032	1.59267	0.0143954
55001	822.966	516.646	1.5929	0.0221067
58530	526.698	330.598	1.59317	0.016343
1828	162.617	102.061	1.59334	0.00401093
7805	1682.47	1055.86	1.59346	0.00943945
199675	341.15	214.065	1.59368	0.0119439
2638	207.469	130.161	1.59393	0.00552177
91156	586.068	367.653	1.59408	0.0212289
881	536.833	336.666	1.59456	0.00776153
313	469.175	294.176	1.59488	0.00357815
6278	203.492	127.555	1.59533	0.0134044
2315	348.249	218.242	1.5957	0.0230159
390152	300.432	188.215	1.59622	0.00569811
245973	300.09	187.963	1.59654	0.0097245
89885	229.89	143.988	1.5966	0.0358082
389690	271.872	170.259	1.59681	0.0185184
124220	412.192	258.1	1.59703	0.0475527
3099	202.077	126.528	1.59709	0.0493004
10232	790.554	494.797	1.59773	0.0367204
27299	210.258	131.595	1.59777	0.00223943
84332	2008.58	1256.65	1.59836	0.0097245
339201	1342.85	839.935	1.59876	0.00719094
4283	86.4141	54.0495	1.59879	0.0100172
503582	445.326	278.522	1.59889	0.0122951
283768	309.459	193.53	1.59903	0.00837237
124975	555.131	347.132	1.59919	0.0221067
389799	456.831	285.63	1.59938	0.0358082
834	628.551	392.989	1.59941	0.00128046
388021	494.284	309.032	1.59946	0.0415838
151254	764.093	477.372	1.60062	0.00231713
389840	361.367	225.715	1.60099	0.00635599
987	1196.91	747.446	1.60134	0.00719094
653145	245.803	153.43	1.60206	0.0242786
256236	1605.68	1002.23	1.60211	0.0106262
114824	539.24	336.488	1.60255	0.0101665
462	632.26	394.473	1.6028	0.00606609
64098	3511.78	2190.86	1.60292	0.0212289
10357	855.59	533.531	1.60364	0.0150206
51266	307.783	191.927	1.60364	0.016343
2131	1748.41	1089.94	1.60414	0.00441913
56128	101.909	63.5211	1.60433	0.0017286
58490	1290.59	804.22	1.60477	0.011268
6527	718.065	447.408	1.60494	0.0376524
51806	158.796	98.9287	1.60515	0.0128392
341880	300.283	187.064	1.60525	0.0203816
84674	243.723	151.815	1.60539	0.00889162
84647	662.092	412.323	1.60576	0.00849957
131920	58.5743	36.4766	1.6058	0.0141922
377841	214.91	133.811	1.60607	0.0362619
286514	235.878	146.863	1.60611	0.00243831
285335	851.366	529.992	1.60638	0.0086285
374403	457.866	284.976	1.60668	0.0104709
2919	91.6592	57.0484	1.60669	0.00902585
643	592.897	369.01	1.60672	0.00875918
221060	78.1694	48.6375	1.60718	0.0280652
83893	472.018	293.665	1.60734	0.00414303
1066	330.503	205.614	1.60739	0.0249322
8771	1094.45	680.711	1.60781	0.0288058
143501	498.658	310.13	1.6079	0.0074145
352909	1141.64	709.994	1.60796	0.019564
171389	977.726	607.954	1.60822	0.0107835
3665	1144.13	711.368	1.60835	0.00388267
3038	1119.69	696.157	1.60839	0.00597214
115004	456.423	283.76	1.60848	0.00597214
160364	674.448	419.305	1.60849	0.00456335
160298	211.738	131.63	1.60859	0.0212289
3205	544.349	338.401	1.60859	0.0493004
4547	357.598	222.304	1.6086	0.0284334
442186	2032.97	1263.6	1.60888	0.00329552
403284	536.978	333.722	1.60906	0.0344762
3257	955.481	593.809	1.60907	0.0106262
57082	302.034	187.667	1.60941	0.0367204
219957	401.745	249.589	1.60962	0.0327662
338755	759.784	471.986	1.60976	0.0139915
7008	991.536	615.831	1.61008	0.0259411
388818	252.566	156.714	1.61163	0.006258
10312	589.898	365.991	1.61178	0.0307312
7365	441.066	273.585	1.61217	0.00902585
10647	493.213	305.906	1.6123	0.0175221
503835	742.282	460.158	1.6131	0.0218107
29895	108.329	67.1547	1.61312	0.00101304
2206	130.229	80.7242	1.61326	0.016343
157317	1071.65	664.261	1.61329	0.0170418
3669	1417.19	878.424	1.61334	0.0126555
27033	411.168	254.781	1.61381	0.0284334
83872	145.934	90.4114	1.61411	0.0175221
400673	150.464	93.2062	1.61431	0.0137933
83992	239.777	148.517	1.61447	0.0121184
6708	439.764	272.367	1.6146	0.00265324
389558	131.591	81.4267	1.61607	0.0132136
342897	340.845	210.859	1.61646	0.0295631
93661	1528.62	945.59	1.61658	0.00188556
80274	352.558	218.086	1.6166	0.0051838
2880	976.131	603.751	1.61678	0.0100172
10538	91.8374	56.8007	1.61684	0.00145011
387054	452.561	279.892	1.61691	0.00375814
55586	582.96	360.539	1.61691	0.0464168
5268	318.856	197.191	1.61699	0.00764427
441601	522.089	322.877	1.61699	0.0269851
2525	755.878	467.237	1.61776	0.0170418
8808	866.345	535.52	1.61776	0.00486463
3932	462.006	285.571	1.61783	0.0126555
3569	1046.96	647.066	1.61802	0.00478767
137075	1224.73	756.924	1.61804	0.00256527
675	272.516	168.364	1.61862	0.0315318
22925	1058.02	653.65	1.61863	0.00145011
27134	374.754	231.505	1.61877	0.0154505
9510	476.421	294.299	1.61883	0.0177667
9697	572.194	353.3	1.61957	0.00318827
284353	399.552	246.678	1.61974	0.0367204
3048	2336.28	1440.92	1.62138	0.0190349
255239	483.495	298.157	1.62161	0.0150206
5873	527.604	325.267	1.62206	0.00335036
56659	145.32	89.5868	1.62212	0.00324149
10861	266.111	164.048	1.62215	0.0227093
649598	7179.17	4425.16	1.62235	0.0331867
3426	159.773	98.4754	1.62247	0.00274395
27159	284.303	175.223	1.62252	0.006258
6283	388.323	239.302	1.62273	0.0141922
389123	556.401	342.869	1.62278	0.00471181
2676	1152.28	709.807	1.62337	0.00132696
150379	633.771	390.346	1.62361	0.0100172
54959	682.955	420.586	1.62382	0.00166925
391365	90.0364	55.423	1.62453	0.00401093
54900	514.156	316.467	1.62467	0.0269851
26692	696.978	428.977	1.62474	0.00130352
54810	697.106	428.999	1.62496	0.00279037
2707	531.508	327.069	1.62506	0.0106262
85451	1099.14	676.29	1.62525	0.0134044
54328	526.37	323.792	1.62564	0.0239575
434	955.874	587.943	1.62579	0.00212736
91937	1229.3	755.984	1.6261	0.0104709
53407	144.936	89.1048	1.62658	0.0447558
2207	4628.2	2845.25	1.62664	0.00708145
23627	569.198	349.844	1.627	0.0134044
656	524.722	322.403	1.62753	0.0175221
79755	562.513	345.589	1.62769	0.0146012
652461	484.11	297.399	1.62781	0.0177667
7367	42.3274	25.9814	1.62914	0.00494271
10457	666.298	408.895	1.62951	0.0124742
348807	760.691	466.555	1.63044	0.0023569
343099	703.721	431.609	1.63046	0.00407649
3601	139.048	85.2683	1.63071	0.00986988
1846	690.785	423.505	1.63111	0.0190349
8698	678.886	416.127	1.63144	0.00543546
57663	436.377	267.464	1.63154	0.00191848
93164	343.468	210.466	1.63194	0.0453038
58503	628.636	385.191	1.63201	0.00606609
4159	497.573	304.816	1.63237	0.00916188
9322	374.683	229.451	1.63295	0.0185184
171484	183.078	112.11	1.63302	0.0259411
2219	146.644	89.7662	1.63362	0.0135976
1890	3885.53	2377.98	1.63396	0.0273411
1814	318.356	194.826	1.63405	0.00427906
149830	643.53	393.806	1.63413	0.0259411
6005	827.686	506.429	1.63436	0.0395767
60675	861.414	527.041	1.63443	0.00303336
22900	529.026	323.623	1.6347	0.0116015
10876	807.139	493.697	1.63489	0.0233261
3315	7324.6	4479.44	1.63516	0.0331867
2591	731.909	447.544	1.63539	0.0128392
162333	1004.51	614.068	1.63583	0.0344762
138715	538.741	329.327	1.63589	0.0086285
150094	1309.41	800.366	1.63601	0.00216413
127069	327.936	200.436	1.63611	0.0121184
91734	864.771	528.464	1.63639	0.00902585
8789	798.765	488.048	1.63665	0.0362619
886	512.494	313.017	1.63727	0.00986988
154907	1198.21	731.809	1.63733	0.0100172
135932	603.929	368.843	1.63736	0.0269851
284656	491.895	300.411	1.63741	0.0405697
649446	319.689	195.226	1.63753	0.0143954
9287	512.952	313.22	1.63767	0.0152342
8092	854.507	521.718	1.63787	0.0259411
9493	548.366	334.777	1.63801	0.0198333
8048	385.847	235.487	1.6385	0.00788041
283297	500.193	305.152	1.63916	0.00449071
930	1257.16	766.883	1.63931	0.00929974
113730	222.391	135.659	1.63934	0.0319388
80739	306.982	187.255	1.63938	0.0124742
11339	843.73	514.562	1.63971	0.0400706
256329	440.036	268.262	1.64032	0.0103177
259240	446.375	271.955	1.64136	0.00676189
127294	932.978	568.237	1.64188	0.00510228
713	2024.58	1232.98	1.64202	0.00283749
10942	149.523	91.0515	1.64218	0.0288058
80221	283.573	172.619	1.64277	0.0390879
1582	631.27	384.229	1.64295	0.0259411
125997	257.782	156.834	1.64366	0.00117071
3710	1134.98	690.379	1.64399	0.0180142
259285	400.069	243.319	1.64421	0.00958103
375316	769.969	467.941	1.64544	0.00788041
414062	1542.62	937.452	1.64554	0.00569811
11187	87.5026	53.1715	1.64567	0.0134044
3561	58.0579	35.2773	1.64576	0.0344762
63928	176.277	107.093	1.64601	0.00708145
4256	1822.04	1106.82	1.64619	0.00346255
5465	1051.31	638.458	1.64664	0.0295631
2672	471.38	286.166	1.64723	0.00597214
2158	937.061	568.803	1.64743	0.0156695
23566	466.622	283.212	1.6476	0.00929974
1082	766.648	465.272	1.64774	0.0137933
7431	3510.85	2130.64	1.64779	0.0331867
401428	580.137	352.049	1.64788	0.0086285
7135	468.582	284.306	1.64816	0.0273411
150165	538.102	326.314	1.64903	0.0395767
390081	1255.79	761.256	1.64963	0.00569811
26291	720.956	436.775	1.65063	0.0137933
58472	60.3815	36.548	1.65212	0.00635599
619207	351.276	212.604	1.65225	0.0475527
54541	1581.12	956.89	1.65236	0.0442133
3965	806.247	487.515	1.65379	0.00152898
440689	1707.37	1032.16	1.65417	0.0141922
161502	365.526	220.916	1.65459	0.0344762
389898	77.6097	46.8738	1.65572	0.00216413
163747	374.61	226.226	1.65591	0.00381995
390199	971.584	586.465	1.65668	0.00421055
30814	711.798	429.572	1.65699	0.0139915
55124	1050.8	633.848	1.65781	0.0280652
84750	3115.78	1879.45	1.65782	0.00486463
123688	534.016	322.009	1.65839	0.0135976
56138	135.084	81.4383	1.65873	0.0395767
54145	890.983	537.096	1.65889	0.0266332
8576	473.278	285.167	1.65965	0.0395767
55855	216.827	130.631	1.65985	0.0103177
344	529.594	318.894	1.66072	0.00665829
2634	1017.17	612.218	1.66146	0.0104709
145376	163.133	98.1698	1.66174	0.00929974
83887	476.029	286.246	1.66301	0.0442133
339231	2704.89	1625.88	1.66365	0.0340417
1418	1000.76	601.526	1.66371	0.0323502
93978	108.903	65.4555	1.66377	0.00161178
7421	516.548	310.401	1.66413	0.0100172
474382	658.315	395.539	1.66435	0.00427906
286256	1128.64	678.108	1.6644	0.016343
25770	317.339	190.658	1.66444	0.00478767
143662	316.75	190.075	1.66645	0.0201058
912	451.16	270.655	1.66692	0.00216413
8572	410.863	246.441	1.66719	0.0376524
53836	244.646	146.733	1.66729	0.00427906
80231	431.679	258.85	1.66768	0.0172805
80852	301.477	180.769	1.66775	0.0358082
29128	1414.2	847.918	1.66785	0.0148096
222967	1046.13	627.115	1.66816	0.00849957
390038	379.708	227.538	1.66877	0.00182127
51411	188.703	113.076	1.66882	0.00293394
374768	589.785	353.398	1.6689	0.0124742
222584	436.26	261.361	1.66918	0.0458574
6510	73.663	44.1304	1.66921	0.0170418
150135	1178.56	706.037	1.66926	0.0344762
337968	342.558	205.2	1.66938	0.0469818
390323	418.917	250.88	1.66979	0.00676189
8343	516.507	309.314	1.66985	0.0150206
641371	250.486	149.977	1.67016	0.00788041
80350	326.805	195.66	1.67027	0.00283749
81492	362.594	217.082	1.67031	0.0230159
353091	398.695	238.693	1.67032	0.016806
388533	673.443	403.138	1.6705	0.0288058
283659	707.222	423.236	1.67099	0.00578817
795	92.32	55.2365	1.67136	0.0107835
353514	721.105	431.411	1.67151	0.00502192
3810	796.199	476.328	1.67154	0.0252647
642293	638.82	382.17	1.67156	0.00130352
442184	107.6	64.3694	1.6716	0.00929974
4940	92.0398	55.0235	1.67274	0.0135976
140870	355.236	212.268	1.67352	0.00837237
400707	196.134	117.174	1.67387	0.000403554
1535	1100.97	657.625	1.67416	0.0295631
3627	739.074	441.301	1.67476	0.000118092
8688	189.345	113.037	1.67507	0.00526649
5328	623.645	372.305	1.67509	0.00478767
57214	1586.84	946.828	1.67595	0.0246035
1800	58.8015	35.0837	1.67604	0.00655611
390064	1093.31	652.225	1.67628	0.00916188
219986	496.312	296.007	1.67669	0.00587951
6337	960.29	572.608	1.67705	0.0139915
442194	387.929	231.311	1.67709	0.0349154
284355	531.354	316.802	1.67724	0.0233261
253512	786.612	468.893	1.67759	0.0107835
1339	200.128	119.288	1.67769	0.0242786
3440	482.009	287.303	1.6777	0.0201058
63948	121.602	72.4766	1.67781	0.00929974
2658	136.396	81.2857	1.67798	0.00388267
7712	163.131	97.2147	1.67805	0.025601
7161	228.277	136.006	1.67844	0.0086285
120793	1423.24	847.645	1.67906	0.00298327
170063	115.997	69.0807	1.67916	0.00293394
128876	235.174	140.021	1.67957	0.016806
89822	146.706	87.347	1.67957	0.006258
27288	135.637	80.7477	1.67977	0.0150206
157313	710.502	422.943	1.6799	0.0074145
2736	1574.2	936.949	1.68013	0.00188556
219428	364.103	216.661	1.68052	0.0126555
9496	237.785	141.387	1.6818	0.00569811
4316	422.187	250.832	1.68315	0.006258
92106	895.796	532.075	1.68359	0.0130252
81623	848.411	503.862	1.68382	0.00463704
11200	536.323	318.512	1.68384	0.0135976
341405	80.8178	47.9883	1.68412	0.0458574
29946	639.934	379.981	1.68412	0.0266332
79019	713.017	423.264	1.68457	0.0170418
83854	576.638	342.162	1.68528	0.0086285
387680	869.714	515.891	1.68585	0.0192979
112714	419.993	249.112	1.68596	0.0132136
391059	274.722	162.916	1.68629	0.0128392
4332	414.957	246.061	1.6864	0.0367204
145165	210.6	124.817	1.68727	0.0074145
654229	486.066	287.932	1.68813	0.0269851
286530	1045.04	619.049	1.68813	0.0146012
7041	169.177	100.19	1.68857	0.0175221
400499	151.882	89.8891	1.68966	0.00824687
2249	125.7	74.3882	1.68978	0.00535038
139081	379.439	224.54	1.68985	0.00456335
728461	655.316	387.618	1.69062	0.0180142
55803	1023.12	605.091	1.69086	0.00135079
131831	219.849	130.022	1.69086	0.0182648
9437	325.661	192.564	1.69118	0.0134044
1058	339.866	200.962	1.69119	0.0288058
342909	365.877	216.306	1.69148	0.00195193
400555	757.425	447.646	1.69202	0.0116015
11118	923.495	545.722	1.69225	0.00800091
5355	93.581	55.2967	1.69234	0.0469818
50831	124.382	73.4816	1.69269	0.000875225
8687	395.686	233.677	1.6933	0.00986988
8969	121.774	71.9079	1.69347	0.0126555
286362	369.86	218.404	1.69347	0.0122951
55805	1203.99	710.96	1.69347	0.00313585
375387	1209.33	713.608	1.69468	0.00335036
5013	440.565	259.94	1.69487	0.0175221
332	253.243	149.403	1.69504	0.0135976
79400	913.378	538.789	1.69524	0.006258
26246	1877.95	1107.24	1.69607	0.0299482
6340	97.2934	57.3102	1.69766	0.00478767
7157	979.548	576.767	1.69834	0.00346255
55195	300.758	177.028	1.69893	0.00427906
7040	670.547	394.556	1.6995	0.00587951
55057	106.032	62.3651	1.70018	0.000662525
10954	137.638	80.9187	1.70094	0.0215181
139170	492.616	289.413	1.70212	0.00764427
1413	1030.37	605.077	1.70287	0.00902585
2765	136.117	79.9007	1.70358	0.0025223
149461	606.147	355.697	1.70411	0.0100172
3452	818.303	480.137	1.70431	0.0319388
401827	254.51	149.297	1.70473	0.0262852
158297	143.513	84.1786	1.70486	0.00560932
6756	1403.4	822.151	1.70699	0.0141922
257629	369.751	216.59	1.70715	0.0215181
55911	413.727	242.333	1.70727	0.00849957
133	3993.61	2339.02	1.70739	0.0410741
360203	123.265	72.1884	1.70754	0.0170418
402573	459.188	268.783	1.70839	0.00335036
8342	729.68	427.084	1.70852	0.00463704
204801	483.575	282.941	1.7091	0.00730195
10343	176.686	103.315	1.71017	0.00434859
222659	753	440.26	1.71035	0.00318827
10917	658.033	384.706	1.71048	0.0134044
1562	1697.95	992.56	1.71068	0.00986988
400932	539.501	315.334	1.71089	0.02364
3904	270.358	158.019	1.71092	0.00849957
494188	379.536	221.831	1.71092	0.0134044
9173	1348.36	787.806	1.71154	0.00788041
8021	652.393	381.119	1.71178	0.0295631
120406	84.7673	49.5101	1.71212	0.0212289
80896	854.007	498.601	1.71281	0.00655611
55821	479.64	280.026	1.71284	0.00223943
341	776.678	453.311	1.71334	0.0137933
6614	588.314	343.136	1.71452	0.0114337
387496	1853.99	1081.24	1.71469	0.0177667
140701	267.378	155.927	1.71476	0.0493004
5470	419.946	244.891	1.71483	0.00578817
64745	114.371	66.6754	1.71535	0.0469818
282617	52.0871	30.3629	1.71548	0.0262852
23529	507.217	295.5	1.71647	0.016806
83955	577.134	336.182	1.71673	0.0075286
127707	481.406	280.415	1.71676	0.00569811
4151	497.994	290.04	1.71699	0.0134044
391107	754.586	439.166	1.71823	0.00175899
127623	657.563	382.682	1.7183	0.0051838
8519	3992.78	2323.59	1.71837	0.00560932
79680	4268.85	2483.52	1.71887	0.0187751
389610	685.149	398.598	1.7189	0.0319388
4160	363.527	211.482	1.71895	0.00526649
25959	159.306	92.5826	1.72069	0.0284334
643165	76.4749	44.4324	1.72115	0.000941798
126204	310.389	180.27	1.7218	0.00449071
83666	97.8487	56.8059	1.72251	0.00502192
57817	2089.25	1212.89	1.72253	0.0410741
197358	266.566	154.748	1.72259	0.00223943
219960	822.387	477.389	1.72268	0.00427906
30816	1447.81	840.163	1.72325	0.00837237
440944	494.435	286.751	1.72427	0.00958103
23434	652.533	378.28	1.725	0.0227093
399744	753.088	436.171	1.72659	0.0175221
126536	1237.79	716.858	1.72669	0.0221067
129025	621.001	359.631	1.72677	0.0074145
56265	123.826	71.6929	1.72718	0.00587951
254973	1136.29	657.659	1.72778	0.000907946
51338	344.487	199.358	1.72798	0.00697345
56606	418.618	242.214	1.7283	0.00150226
81050	203.761	117.85	1.72898	0.000994774
51297	394.067	227.729	1.73042	0.00227798
348645	816.57	471.843	1.7306	0.0122951
8857	1686.3	974.19	1.73098	0.00375814
1117	631.405	364.604	1.73176	0.0156695
256892	427.139	246.597	1.73213	0.0182648
10863	399.724	230.753	1.73226	0.00434859
8749	860.415	496.617	1.73255	0.00318827
7076	4368.17	2520.58	1.733	0.0215181
347527	265.799	153.281	1.73407	0.00824687
150771	617.842	356.263	1.73423	0.0097245
1959	266.282	153.519	1.73452	0.0390879
8022	289.984	167.134	1.73504	0.0128392
199221	128.44	74.0133	1.73536	0.0215181
653285	656.013	377.943	1.73575	0.0203816
122042	595.923	343.286	1.73594	0.00665829
2692	366.802	211.222	1.73657	0.0152342
2203	1143.65	658.402	1.73701	0.00665829
1538	217.763	125.344	1.73732	0.00543546
3263	952.57	547.995	1.73828	0.0097245
3397	511.306	294.08	1.73866	0.0175221
6011	499.395	287.182	1.73895	0.0143954
212	535.088	307.697	1.73901	0.0291824
115727	460.049	264.509	1.73926	0.02364
23765	719.624	413.69	1.73953	0.00351992
151903	428.605	246.36	1.73975	0.0469818
2766	355.255	204.196	1.73977	0.00902585
4025	812.412	466.861	1.74016	0.00645535
353324	634.922	364.805	1.74044	0.0224063
643847	238.179	136.808	1.74098	0.00635599
85441	2224.21	1277.36	1.74126	0.0436765
128408	69.9319	40.1504	1.74175	0.00543546
119772	169.235	97.1486	1.74202	0.0139915
54209	217.969	125.107	1.74226	0.00441913
9121	1396.16	801.182	1.74262	0.00788041
144203	413.303	237.163	1.7427	0.00188556
442444	166.441	95.4631	1.74351	0.00101304
1282	1679.22	962.839	1.74403	0.00188556
403277	148.448	85.0909	1.74459	0.00209116
1003	1213.47	695.31	1.74522	0.00175899
84941	421.377	241.37	1.74577	0.0311293
653062	298.368	170.858	1.74629	0.00578817
2303	757.449	433.705	1.74646	0.0481294
503645	137.233	78.5749	1.74652	9.98272e-05
1154	768.708	440.064	1.74681	0.0185184
344018	145.893	83.5057	1.7471	0.00114983
6876	1538.92	880.735	1.74731	0.0288058
3938	477.584	273.291	1.74753	0.00929974
548313	349.772	200.106	1.74793	0.00708145
375307	706.322	404.09	1.74793	0.0097245
196527	338.9	193.841	1.74834	0.00119193
5680	183.225	104.795	1.74841	0.00112929
3101	318.002	181.838	1.74882	0.0185184
4057	341.804	195.414	1.74913	0.0242786
56923	1471.63	841.088	1.74968	0.00212736
1197	714.816	408.245	1.75095	0.00916188
219968	1171.01	668.593	1.75145	0.00313585
388364	634.169	362.039	1.75166	0.00335036
3082	520.039	296.877	1.7517	0.0025223
441178	177.51	101.299	1.75234	0.00166925
114836	260.779	148.794	1.75262	0.00902585
728358	2240.94	1278.46	1.75284	0.0101665
129607	408.707	233.124	1.75317	0.00486463
348035	843.415	480.735	1.75443	0.0230159
57057	336.863	191.987	1.75461	0.0266332
85317	195.347	111.245	1.756	0.00016447
388955	201.665	114.825	1.75628	0.0284334
256144	804.613	458.029	1.75668	0.00764427
1621	1354.15	770.53	1.75742	0.0336119
7441	544.349	309.727	1.75751	0.00283749
84666	503.674	286.581	1.75753	0.00889162
5540	987.424	561.629	1.75814	0.0106262
2683	341.439	194.175	1.75841	0.0376524
146722	725.463	412.562	1.75844	0.00155613
655	143.444	81.552	1.75892	0.0299482
140894	121.527	69.0812	1.75919	0.0386043
401072	205.054	116.559	1.75922	0.00606609
54587	474.473	269.693	1.75931	0.00578817
5251	470.224	267.175	1.75998	0.00318827
27121	476.525	270.694	1.76038	0.00510228
400258	565.34	320.981	1.76129	0.0141922
389903	893.875	507.498	1.76134	0.0367204
7675	583.904	331.498	1.76141	0.0117716
128646	613.887	348.509	1.76147	0.00256527
3770	623.566	353.84	1.76229	0.0362619
142685	249.597	141.514	1.76376	0.00198592
646600	207.264	117.485	1.76417	0.00569811
653742	157.586	89.2652	1.76537	0.0175221
390321	1209.8	685.064	1.76597	0.00152898
6369	1123.18	635.763	1.76666	0.00463704
5458	1232.26	697.008	1.76793	0.0349154
4990	195.847	110.666	1.76971	0.0344762
83552	308.934	174.554	1.76985	0.00463704
653423	1301.28	734.306	1.77212	0.00535038
4778	1294.21	730.031	1.77281	0.0284334
8337	1134.67	639.897	1.7732	0.0367204
399474	225.038	126.886	1.77354	0.0132136
7033	339.051	191.109	1.77413	0.0172805
119682	343.95	193.838	1.77442	0.006258
2642	117.692	66.3201	1.7746	0.00101304
5427	109.091	61.4614	1.77495	0.0362619
6469	820.634	462.316	1.77505	0.025601
51136	1700.88	958.158	1.77515	0.00381995
284338	939.934	529.445	1.77532	0.0134044
8349	316.574	178.302	1.7755	0.00958103
283111	1029.93	580.045	1.77561	0.0139915
374955	86.8492	48.9117	1.77563	0.0218107
51512	518.396	291.838	1.77631	0.0249322
2737	633.403	356.479	1.77683	0.00269825
23520	303.762	170.954	1.77686	0.0381258
51213	611.797	343.829	1.77936	0.00645535
55784	334.406	187.915	1.77956	0.0303375
283365	386.633	217.258	1.7796	0.000427675
336	592.019	332.596	1.77999	0.02364
6696	4943.95	2777.2	1.78019	0.0074145
2210	739.806	415.396	1.78097	0.00114983
119692	753.483	422.921	1.78162	0.00188556
54848	537.87	301.838	1.78198	0.0134044
2535	206.895	116.036	1.78302	0.0170418
81327	327.992	183.939	1.78316	0.000687802
163720	937.702	525.829	1.78328	0.00335036
246213	614.019	344.317	1.7833	0.0233261
8477	527.611	295.739	1.78404	0.00121352
10437	1147.39	642.721	1.7852	0.00616137
8324	191.892	107.467	1.7856	0.00645535
9214	179.635	100.541	1.78669	0.0221067
136895	509.208	284.973	1.78686	0.00463704
2323	376.981	210.957	1.787	0.0230159
51716	1690.99	945.856	1.78779	0.0152342
64231	1463	818.189	1.7881	0.00324149
660	227.395	127.151	1.78838	0.00502192
401262	184.683	103.264	1.78846	0.0319388
272	529.666	296.148	1.78852	0.0111044
90853	269.02	150.381	1.78892	0.0233261
6372	74.6194	41.6912	1.78981	0.0106262
118788	71.3896	39.8857	1.78985	0.00502192
56667	307.963	172.039	1.79008	0.0239575
164153	1347.99	752.76	1.79074	0.0426193
245938	580.819	324.16	1.79177	0.0215181
1144	183.63	102.484	1.79179	0.0420989
3239	904.246	504.194	1.79345	0.00329552
81788	1245.34	694.267	1.79375	0.0010505
10333	1026.37	572.099	1.79404	0.00112929
124872	166.23	92.563	1.79586	0.0109429
7069	559.655	311.53	1.79647	0.0111044
79849	280.001	155.843	1.79669	0.0074145
340529	1129.14	628.249	1.79728	0.0246035
390151	173.031	96.267	1.7974	0.00139964
84689	546.147	303.828	1.79756	0.00178988
8335	313.195	174.193	1.79797	0.0011091
7113	643.501	357.799	1.7985	0.00655611
3589	923.558	513.452	1.79872	0.0206607
1233	446.137	247.998	1.79895	0.00132696
3034	402.129	223.519	1.79908	0.00824687
79056	106.533	59.2135	1.79914	0.00837237
3885	270.037	150.055	1.79959	0.00635599
7366	431.887	239.957	1.79985	0.00635599
114044	505.491	280.74	1.80057	0.0447558
55365	371.44	206.247	1.80095	0.0386043
2877	400.542	222.377	1.80118	0.0201058
2209	1304.27	723.945	1.80162	0.000813037
317701	184.066	102.167	1.80162	0.00363726
3543	99.4165	55.1789	1.80171	0.0146012
26140	378.973	210.334	1.80177	0.0227093
8399	1460.51	810.316	1.8024	0.00569811
79295	780.941	433.138	1.80298	0.0017286
649159	487.912	270.479	1.80389	0.0249322
10385	819.037	453.839	1.80468	0.00401093
23166	843.304	467.168	1.80514	0.00616137
253017	850.161	470.88	1.80547	0.0075286
6781	1143.62	633.165	1.80619	0.00175899
995	452.051	250.251	1.80639	0.0280652
2694	280.483	155.227	1.80692	0.0150206
3394	635.519	351.682	1.80708	0.000994774
6865	919.891	508.842	1.80781	0.00279037
439915	129.72	71.6367	1.8108	0.0100172
161753	605.257	334.121	1.81149	0.0442133
24	1243	686.165	1.81152	0.00800091
4321	81.854	45.179	1.81177	0.00329552
138307	296.769	163.729	1.81256	0.0252647
1359	398.798	219.561	1.81635	0.0121184
3043	4839.61	2662.5	1.8177	0.0227093
768	1711.02	940.891	1.81851	0.025601
79689	371.473	204.247	1.81875	0.0109429
135458	838.839	460.939	1.81985	0.00560932
27178	169.115	92.8786	1.82081	0.00220149
1978	332.121	182.291	1.82193	0.00824687
11148	154.612	84.8603	1.82195	0.016343
2204	628.305	344.561	1.8235	0.0126555
146723	439.584	241.06	1.82355	0.0327662
3446	385.643	211.39	1.82432	0.00875918
644792	861.379	472.125	1.82447	0.00616137
346	397.428	217.784	1.82487	0.00137501
140732	444.01	243.171	1.82591	0.00375814
339168	241.974	132.508	1.82611	0.0141922
7439	123.59	67.6643	1.82652	0.0218107
3581	1773.31	970.255	1.82767	0.0104709
6436	440.15	240.815	1.82776	0.00824687
54751	259.178	141.779	1.82805	0.0104709
6779	817.917	447.42	1.82807	0.00849957
3948	218.499	119.434	1.82946	0.00578817
89869	289.424	158.127	1.83033	0.00216413
239	435.176	237.63	1.83132	0.0201058
11081	138.157	75.3733	1.83297	0.00147598
23491	1059.16	577.443	1.83423	0.00216413
81035	497.395	271.167	1.83428	0.0295631
170572	557.967	304.142	1.83456	0.0107835
81285	191.032	104.116	1.83481	0.00456335
286183	419.363	228.448	1.8357	0.0126555
91807	693.316	377.601	1.83611	0.0307312
871	1241.26	675.545	1.83742	0.00552177
254240	689.3	374.971	1.83828	0.00401093
130075	83.8788	45.6071	1.83916	0.0114337
254956	155.881	84.7071	1.84023	0.00227798
116534	422.467	229.43	1.84138	0.0103177
8862	630.395	342.323	1.84152	0.00407649
90019	79.1544	42.9724	1.84198	0.0311293
653282	552.948	300.181	1.84205	0.00117071
120586	847.956	460.227	1.84247	0.00381995
401565	214.845	116.593	1.84269	0.0148096
10288	1194.38	647.905	1.84346	0.00212736
85477	1186.61	643.164	1.84496	0.000538268
83894	1096.67	594.063	1.84605	0.00441913
597	101.994	55.2334	1.8466	0.00103161
57369	621.377	336.487	1.84666	0.00875918
10255	322.936	174.831	1.84713	0.00916188
26083	725.926	392.971	1.84728	0.0464168
286380	1803.81	976.093	1.84799	0.00231713
6507	3650.17	1974.75	1.84842	0.00849957
728	1079.19	583.559	1.84932	0.000828187
712	431.713	233.366	1.84993	0.00526649
79861	1112.15	600.658	1.85156	0.0233261
4109	596.908	322.32	1.85191	0.0458574
64127	756.749	408.353	1.85317	0.00216413
10002	568.6	306.695	1.85396	0.00188556
400359	602.692	324.876	1.85514	0.0097245
283422	1163.98	627.355	1.85538	0.00357815
390243	637.173	343.191	1.85661	0.0100172
9038	444.753	239.459	1.85732	0.00943945
85569	445.085	239.535	1.85812	0.0139915
128239	236.785	127.421	1.85829	0.00812305
4161	428.77	230.727	1.85834	0.00764427
6474	282.877	152.119	1.85958	0.0135976
5645	344.124	184.978	1.86035	0.0190349
53354	465.026	249.943	1.86053	0.0269851
79782	580.378	311.79	1.86144	0.0109429
2916	227.962	122.439	1.86184	0.0288058
200931	641.253	344.417	1.86185	0.0165731
5360	743.245	399.167	1.86199	0.00824687
284904	310.77	166.872	1.86233	0.00239729
51327	729.732	391.763	1.86269	0.0122951
58515	450.956	241.888	1.86432	0.0252647
2306	438.025	234.856	1.86508	0.00552177
1041	333.875	178.943	1.86582	0.00635599
441233	668.903	358.46	1.86605	0.0111044
139212	367.879	197.059	1.86685	0.0215181
54221	867.259	464.479	1.86717	0.00986988
43847	941.058	503.688	1.86833	0.0141922
5619	180.424	96.5144	1.8694	0.00195193
715	979.59	523.73	1.87041	0.0141922
7166	553.431	295.574	1.8724	0.00895851
127557	598.288	319.357	1.87342	0.00486463
51237	1094.58	583.996	1.87429	0.0349154
221091	399.282	212.764	1.87664	0.0158913
147111	319.916	170.32	1.87833	0.0367204
3134	1126.24	598.845	1.88068	0.0116015
2208	524.731	278.892	1.88149	0.0259411
222487	185.243	98.4491	1.88161	0.00329552
26749	237.247	126.06	1.88202	0.0126555
401387	62.5695	33.2435	1.88216	0.00560932
400935	400.671	212.849	1.88242	0.00719094
56918	517.98	275.072	1.88308	0.0362619
951	966.545	513.111	1.8837	0.0215181
3233	281.386	149.376	1.88374	0.00849957
6701	980.036	520.076	1.88441	0.00318827
51330	293.605	155.661	1.88618	0.016806
126259	113.934	60.393	1.88653	0.00560932
389151	1257.81	665.734	1.88936	0.0023569
6492	805.681	426.108	1.89079	0.00902585
219453	1030.94	544.977	1.89172	0.00195193
149685	783.92	414.307	1.89213	0.0218107
390667	207.659	109.728	1.8925	0.00401093
644613	162.503	85.8451	1.89298	0.00569811
56649	289.532	152.915	1.89342	0.0101665
284359	381.315	201.336	1.89392	0.0262852
400629	627.28	331.118	1.89443	0.0327662
79170	260.109	137.235	1.89535	0.00645535
653399	251.211	132.531	1.8955	0.0233261
84885	1407.64	742.135	1.89674	0.00812305
8328	689.745	363.46	1.89772	0.00526649
124599	704.286	370.952	1.89859	0.00697345
83998	428.665	225.75	1.89885	0.00108924
692094	416.461	219.293	1.89911	0.00578817
81025	795.929	418.234	1.90307	0.00730195
55723	328.452	172.553	1.90348	0.0201058
440699	281.144	147.693	1.90356	0.00188556
56000	369.52	193.947	1.90527	0.00130352
136991	92.2241	48.3839	1.90609	0.000959159
401993	86.6461	45.3905	1.9089	0.00191848
8740	757.922	396.937	1.90942	0.0400706
968	990.008	518.369	1.90985	0.00824687
6280	1265.38	662.421	1.91023	0.0201058
89944	1190.72	623.227	1.91057	0.0386043
130749	554.697	290.076	1.91224	0.00730195
164284	864.329	451.567	1.91406	0.0201058
201175	803.149	419.341	1.91526	0.00645535
256076	628.155	327.826	1.91612	0.00449071
440307	147.873	77.1271	1.91727	0.0303375
2865	709.756	369.954	1.9185	0.00220149
2543	121.417	63.2415	1.9199	0.00363726
147183	348.035	181.258	1.92011	0.00401093
122945	1187.93	618.397	1.92098	0.00324149
10724	1405.14	731.186	1.92172	0.0487119
91355	696.588	362.458	1.92184	0.0121184
150677	1451.07	754.698	1.92272	0.00916188
579	468.96	243.894	1.92281	0.0390879
3486	382.978	199.168	1.92289	0.0124742
219482	523.079	271.718	1.92508	0.00112929
629	372.577	193.485	1.92561	0.0371839
284379	365.052	189.56	1.92578	0.006258
11314	297.773	154.412	1.92844	0.00283749
26338	559.577	290.001	1.92957	0.0185184
85289	325.466	168.556	1.9309	0.00139964
83706	1221.08	632.253	1.93131	0.00243831
392307	426.418	220.171	1.93675	0.0158913
5967	601.729	310.553	1.93761	0.000403554
1014	1225.99	632.651	1.93786	0.00117071
115653	426.45	219.918	1.93913	0.0400706
9056	874.011	450.496	1.94011	0.00269825
284739	237.803	122.517	1.94098	0.00375814
1053	249.582	128.576	1.94112	0.0291824
1832	172.355	88.7886	1.94118	0.00303336
5075	459.02	236.46	1.94121	0.00916188
4308	445.348	229.404	1.94133	0.0386043
2668	246.389	126.874	1.942	0.00812305
126326	401.859	206.783	1.94339	0.0128392
143188	333.326	171.477	1.94386	0.0128392
64902	432.824	222.66	1.94388	0.0206607
8513	140.203	71.9982	1.94731	0.000687802
64184	1064.56	546.632	1.94749	0.00943945
285025	141.507	72.6304	1.94832	0.00169868
148113	149.619	76.7907	1.9484	0.00986988
280655	237.994	122.072	1.94962	0.0109429
139420	223.724	114.688	1.95073	0.00313585
344191	88.5371	45.3683	1.95152	0.00227798
124590	844.591	432.414	1.9532	0.0116015
79850	931.378	476.814	1.95334	0.025601
219875	834.498	427.063	1.95404	0.00606609
166824	277.965	142.085	1.95634	0.00837237
553128	91.1723	46.5295	1.95945	0.00486463
6539	448.519	228.87	1.95971	0.00388267
222894	170.539	86.8051	1.96461	0.000700775
154064	640.128	325.224	1.96827	0.00543546
3743	139.189	70.5837	1.97197	0.006258
8712	305.73	154.985	1.97264	0.00421055
165545	466.495	236.379	1.97351	0.0128392
7364	2210.37	1119.87	1.97378	0.00158373
128346	346.125	175.304	1.97442	0.000994774
3898	819.155	414.779	1.97492	0.0307312
4665	74.0136	37.4623	1.97568	0.0493004
84002	437.377	221.285	1.97653	0.00849957
403314	402.979	203.442	1.9808	0.0201058
9052	985.366	497.217	1.98176	0.00313585
8608	963.614	486.173	1.98204	0.00800091
391194	244.708	123.392	1.98318	0.0323502
56624	836.428	420.731	1.98803	0.00142467
126370	419.577	210.835	1.99007	0.00665829
441933	1130.8	568.132	1.99039	0.00645535
1237	278.297	139.7	1.99211	0.000508361
440093	94.3116	47.3192	1.99309	0.00145011
339896	1195.35	597.095	2.00193	0.00178988
154386	475.373	237.417	2.00227	0.00346255
140690	780.839	389.927	2.00253	0.00401093
2173	766.112	382.236	2.00429	0.0017286
1369	372.504	185.768	2.00521	0.00986988
8807	937.274	467.13	2.00645	0.00902585
1572	836.275	416.719	2.00681	0.016343
3018	179.712	89.4421	2.00926	0.000403554
57101	886.34	440.526	2.01201	0.00381995
176	632.458	314.197	2.01294	0.0119439
8170	716.758	356.042	2.01313	0.00125778
197196	154.316	76.5957	2.01469	0.0206607
5054	262.464	130.134	2.01687	0.00227798
63924	663.729	328.872	2.0182	0.00824687
2299	318.319	157.711	2.01838	0.00597214
7634	273.327	135.289	2.02032	0.0190349
728062	511.347	252.843	2.02239	0.0158913
151649	685.511	338.704	2.02393	0.0010697
9671	224.256	110.716	2.02552	0.0269851
56112	985.527	486.097	2.02743	0.00929974
53632	499.241	246.23	2.02754	0.00288535
10930	205.076	101.128	2.02788	0.00164028
135886	668.611	329.692	2.02798	0.0187751
390154	592.899	292.16	2.02936	0.00394633
147808	222.659	109.672	2.03022	0.0487119
1668	642.775	316.543	2.03061	0.0327662
6241	1211.64	596.491	2.03129	0.00606609
378807	381.676	187.746	2.03293	0.0453038
27181	404.905	198.969	2.03502	0.0161158
392395	670.578	329.423	2.03561	0.00369725
11117	175.348	86.1184	2.03613	0.0252647
158506	360.102	176.813	2.03663	0.00800091
440590	850.139	417.11	2.03817	0.00375814
2357	1205.95	591.134	2.04007	0.00155613
2264	525.992	257.829	2.04008	0.00800091
10840	885.043	433.806	2.04018	0.00697345
50945	148.486	72.674	2.04318	0.00369725
680	1367.15	668.962	2.04368	0.00776153
7153	1194.98	584.398	2.04481	0.00686694
2810	597.367	292.095	2.04511	0.0227093
219417	1016.85	496.417	2.04839	0.00401093
152405	745.3	363.597	2.0498	0.006258
11326	143.485	69.9277	2.05191	0.000345299
339403	80.5177	39.2356	2.05216	0.00313585
169693	749.597	365.098	2.05314	0.0206607
54084	175.913	85.6793	2.05316	0.0137933
89	373.635	181.918	2.05386	0.0405697
202915	325.294	157.547	2.06475	0.0206607
11202	513.018	248.241	2.06662	0.0358082
6512	595.142	287.963	2.06673	0.00256527
116729	185.199	89.5107	2.06901	0.00414303
944	383.908	185.547	2.06906	0.000859277
79310	962.546	464.883	2.07051	0.00117071
567	2384.63	1150.3	2.07305	0.0119439
26290	216.354	104.331	2.07373	0.0114337
6367	528.752	254.809	2.0751	0.00308422
27136	137.765	66.3725	2.07563	0.0097245
9027	1366.38	657.253	2.07892	0.0469818
147199	1334.52	639.948	2.08536	0.0165731
6506	1183.39	567.469	2.08539	0.0150206
347365	554.347	265.471	2.08817	0.0273411
1356	1669.95	795.305	2.09976	0.00329552
390260	740.653	352.241	2.10269	0.00161178
128853	188.429	89.5341	2.10455	0.0233261
7408	237.39	112.781	2.10488	0.0132136
56604	835.646	396.87	2.10559	0.0291824
11072	322.725	153.209	2.10644	0.0420989
3562	898.151	425.995	2.10836	0.0185184
79173	60.0417	28.4483	2.11056	0.0198333
27201	268.962	127.36	2.11182	0.00388267
441911	166.143	78.6112	2.11348	0.0139915
113179	481.974	228.041	2.11354	0.0233261
8277	577	272.613	2.11655	0.000518153
400892	1818.28	858.165	2.1188	0.0107835
284340	572.623	270.187	2.11936	0.0139915
861	636.832	300.411	2.11987	0.00205552
51289	433.946	204.691	2.12	0.0187751
9970	426.529	200.923	2.12285	0.00351992
196410	2172.36	1023.18	2.12314	0.00324149
440867	280.727	131.934	2.12778	0.0227093
83755	707.27	331.419	2.13407	0.0224063
8714	237.012	111.034	2.1346	0.00943945
10316	852.07	398.974	2.13565	0.00494271
79919	108.34	50.7169	2.13616	0.00486463
3162	1595.28	746.258	2.1377	0.000959159
6279	180.775	84.5426	2.13827	0.0116015
165	691.088	322.898	2.14027	0.0242786
3484	458.404	213.983	2.14224	0.00902585
219981	348.145	162.342	2.14452	0.00308422
653703	798.894	372.196	2.14644	0.00943945
162517	163.461	76.1351	2.14699	0.000528121
4998	1527.45	711.433	2.14701	0.00381995
613209	397.123	184.943	2.14727	0.00697345
26539	239.003	111.091	2.15141	0.000148397
160777	387.057	179.593	2.15519	0.0249322
51226	633.008	292.458	2.16444	0.0203816
80774	204.512	94.1705	2.17172	0.00182127
51149	152.472	70.0814	2.17565	0.00655611
153020	121.225	55.674	2.17741	0.00686694
114336	361.475	165.718	2.18126	0.00676189
127540	471.378	215.898	2.18334	0.00164028
171483	301.146	137.6	2.18855	0.00265324
3136	608.502	277.947	2.18927	0.0137933
91181	1028.31	469.52	2.19013	0.0154505
64100	1104.24	503.332	2.19387	0.000941798
146850	419.601	191.204	2.19452	0.00283749
3045	404.493	184.283	2.19496	0.00132696
55909	228.449	103.963	2.1974	0.00655611
10	280.942	127.813	2.19807	0.00274395
390063	1037.81	471.686	2.20021	0.000218626
26716	331.547	150.417	2.20418	0.000994774
2504	1681.97	762.494	2.20588	0.0431452
6580	173.651	78.6987	2.20653	0.00510228
9180	1373.42	621.734	2.20901	0.00414303
221191	510.21	230.916	2.20951	0.00552177
337963	612.699	276.969	2.21216	0.00265324
170393	240.555	108.611	2.21484	0.0161158
3578	199.773	90.1742	2.21541	0.0233261
164127	783.231	353.076	2.2183	0.00434859
3690	623.742	280.34	2.22495	0.00526649
130560	1018.74	457.787	2.22535	0.0025223
339779	221.94	99.7024	2.22602	0.00119193
4994	307.203	137.911	2.22754	0.0130252
125	807.073	362.147	2.22858	0.0137933
6101	120.876	54.2237	2.2292	0.0128392
51312	195.082	87.3926	2.23225	0.0493004
28231	1494.25	669.354	2.23237	0.0201058
139422	91.3462	40.9069	2.23303	3.01146e-05
135892	665.201	297.31	2.2374	0.0464168
8811	676.011	301.796	2.23996	0.00800091
3651	288.062	128.31	2.24505	0.00560932
151648	911.905	405.863	2.24683	0.00274395
23436	287.223	127.732	2.24864	0.00569811
3833	921.418	409.322	2.25108	0.00463704
3127	983.852	435.908	2.25702	0.0464168
503632	3088.45	1362.98	2.26596	0.0376524
283120	1740.24	767.892	2.26626	0.0242786
1945	833.604	366.634	2.27367	0.0242786
195828	784.109	344.463	2.27632	0.00421055
340075	161.452	70.4771	2.29084	0.00121352
10871	820.522	358.147	2.29102	0.0106262
9415	1204.1	525.489	2.29138	0.0371839
27202	74.4522	32.3845	2.29901	0.0170418
55237	215.264	93.3785	2.30529	0.000508361
147746	370.167	160.564	2.30541	0.00121352
79981	191.377	82.9642	2.30674	0.000650213
285596	822.415	356.409	2.3075	0.0126555
27287	227.236	98.3969	2.30938	0.00288535
9902	593.365	256.572	2.31266	0.0130252
9332	1974.54	846.535	2.3325	0.000569807
56156	240.997	103.209	2.33504	0.00103161
6705	393.591	168.489	2.336	0.0362619
138881	459.6	196.469	2.33931	0.0344762
4496	470.123	199.619	2.3551	0.0170418
2359	372.19	157.779	2.35893	0.00103161
5506	407.263	172.519	2.36068	0.00764427
56999	552.394	233.708	2.36361	0.000193635
89777	242.924	102.544	2.36897	0.000171347
9518	746.198	314.312	2.37407	0.00916188
140258	782.035	329.354	2.37445	0.0119439
114026	334.97	140.931	2.37683	0.00130352
149499	285.986	120.238	2.37851	0.00655611
2637	1059.33	445.105	2.37995	0.011268
2503	769.194	322.407	2.38579	0.0311293
4117	210.982	88.2607	2.39044	0.00449071
219990	270.541	113.029	2.39355	0.0170418
84073	315.586	131.724	2.39582	0.0233261
10214	164.015	68.4338	2.3967	0.0003958
503618	413.099	171.279	2.41185	0.00655611
6286	1349.27	557.248	2.42131	0.00552177
158724	348.155	143.341	2.42886	0.00616137
128312	132.864	54.6618	2.43066	0.025601
5104	578.386	237.31	2.43726	0.0103177
6564	152.295	62.465	2.43809	0.00195193
122748	814.105	333.194	2.44333	0.00875918
84935	151.822	62.0459	2.44694	0.000185919
399693	355.657	145.34	2.44706	0.0203816
11172	250.954	102.302	2.45307	0.0349154
94122	186.721	76.0498	2.45524	0.0358082
115861	467.751	189.969	2.46225	0.0221067
3214	294.793	119.707	2.46262	0.00335036
255231	361.52	145.968	2.47672	0.00414303
127670	213.764	86.0922	2.48296	0.0299482
6556	1396.81	560.944	2.49012	0.00606609
6554	473.02	189.736	2.49304	0.00916188
164668	1092.11	435.268	2.50905	0.00227798
162514	720.943	286.229	2.51876	0.00606609
10736	141.214	55.9068	2.52589	0.00578817
51557	450.648	178.33	2.52704	8.24759e-05
114131	485.868	190.869	2.54556	0.00388267
341799	854.494	335.136	2.54969	0.00916188
125958	124.173	48.4759	2.56153	0.0016547
303	744.314	289.954	2.56701	0.0381258
4101	587.83	227.455	2.58438	0.0075286
132612	308.553	117.636	2.62296	0.00139964
142689	661.799	251.825	2.62801	0.00427906
57016	126.021	47.9349	2.62901	0.0218107
401286	218.512	82.3761	2.65261	0.0242786
140881	496.926	186.723	2.66131	0.00665829
134083	240.96	90.3629	2.66658	0.0121184
4622	281.683	105.205	2.67746	0.00169868
5284	159.509	59.5165	2.68008	0.00676189
684	193.68	72.0339	2.68873	0.0259411
3880	121.023	44.8763	2.69682	0.0386043
910	183.626	67.7495	2.71037	0.00128046
80086	609.1	224.268	2.71595	0.00812305
151449	978.3	357.219	2.73865	0.0362619
5552	544.598	197.968	2.75094	6.80029e-05
392465	175.92	63.5497	2.76823	0.00434859
10628	502.804	180.006	2.79327	0.0371839
644314	323.569	115.187	2.80907	0.0180142
81501	509.844	180.281	2.82804	0.0011091
63978	458.714	162.065	2.83043	0.00155613
644168	415.689	146.695	2.83369	0.00616137
386724	855.43	301.349	2.83867	0.00260892
405754	422.642	148.595	2.84426	0.0117716
338675	602.54	210.492	2.86253	0.00191848
57664	309.965	104.765	2.95868	0.00202044
374355	433.033	145.187	2.98259	0.00209116
390110	1313.72	439.91	2.98634	0.0224063
54905	259.332	86.1841	3.00905	0.00449071
257062	563.593	186.84	3.01645	0.00303336
257236	346.484	113.458	3.05385	0.0426193
643516	953.223	307.185	3.10309	0.0327662
6007	288.958	88.5865	3.26187	0.000700775
390067	484.972	144.823	3.34872	0.000508361
728096	268.719	79.6623	3.37322	0.00363726
80867	2193.05	629.695	3.48272	0.0481294
9124	143.662	41.1307	3.49283	0.00363726
7152	151.025	43.109	3.50333	0.00616137
8352	606.613	172.286	3.52097	0.00269825
147920	463.058	127.358	3.63586	0.00676189
3123	1320.61	354.024	3.73028	2.34821e-05
7538	459.809	123.084	3.73573	0.0249322
4607	205.68	53.7243	3.82844	0.00164028
219431	490.378	126.753	3.86875	0.00849957
1674	426.153	108.779	3.91761	0.00169868
4653	315.459	77.0815	4.09253	0.00875918
134997	1409.74	335.213	4.20551	0.0132136
6689	368.436	77.5059	4.75365	0.00274395
4005	577.936	120.969	4.77755	0.00929974
2524	170.384	34.6432	4.91827	0.0139915
649946	763.705	150.471	5.07544	0.00128046
56106	197.736	37.0402	5.33841	0.0114337
4489	1687.39	310.92	5.4271	0.025601

## Sheet: GSE28521
ENTREZ_GENE_ID	Disease	Control	fold_change	P_value
404037	1673.49	2871.01	0.582895	5.36729e-06
6775	1342.24	2208.02	0.607893	0.000918523
4744	2939.94	4760.45	0.617576	6.64218e-07
5122	3127.48	4884.88	0.640237	0.000186961
3290	422.236	635.135	0.664797	0.000464085
404216	1192.2	794.348	1.50085	0.00244558
4502	9425.62	6225.87	1.51394	0.0196071
23022	2194.08	1445.39	1.51799	0.00884078
2670	13335.4	8761.8	1.52199	0.0247341
7454	1050.74	687.508	1.52834	0.00139013
5156	3355.82	2189.24	1.53287	0.00594992
54541	4797.49	3113.15	1.54104	0.0273625
6518	987.8	640.184	1.543	0.00336856
2995	790.673	510.836	1.5478	0.0333487
1837	2392.23	1540.9	1.55249	0.000743006
1890	1344.29	865.335	1.55349	0.0273625
684	1137.6	731.48	1.55521	0.000439122
187	2002.45	1285.74	1.55743	0.044411
5552	2502.56	1605.3	1.55894	0.00764908
8673	931.006	596.766	1.56009	0.00287341
1436	3475.43	2225.45	1.56168	0.0309841
3936	1249.31	795.936	1.56961	0.0131062
4616	1391.3	882.196	1.57709	0.0229091
23643	1341.7	848.082	1.58204	0.0260197
1535	1029.41	647.972	1.58866	0.0124025
4071	4336.93	2720.93	1.59391	0.00858996
51129	1644.19	1028.13	1.5992	0.0181179
220382	3388.2	2112.48	1.6039	2.70611e-05
10581	8520.28	5267.9	1.6174	0.00660343
6281	4316.33	2665.63	1.61925	0.000985089
9123	948.469	582.385	1.62859	0.0376329
10410	10022.8	6144.14	1.63128	0.00909813
84868	1750.31	1071.33	1.63377	0.0309841
8644	2513.77	1538.48	1.63394	0.0186029
3303	13052.7	7974.85	1.63673	0.0114096
7052	1306.93	790.897	1.65246	0.0190993
400818	3857.27	2316.46	1.66516	0.00326372
7076	3813.48	2277.57	1.67437	0.00244558
58191	1615.08	962.593	1.67784	0.000153683
125050	4939.3	2899.62	1.70343	0.0167287
1052	3886.24	2252.35	1.72542	0.004002
7276	1306.5	749.716	1.74267	0.000245056
4973	1399.74	799.759	1.75021	0.044411
11067	1480.12	840.81	1.76035	0.00252617
1192	1199.04	680.089	1.76306	1.63512e-05
5920	2238.96	1267.04	1.76708	0.0376329
649853	1059.96	594.297	1.78355	0.00551944
7305	1653.31	924.077	1.78915	0.0280561
8531	3036.25	1692.75	1.79368	0.0020768
3337	3725.73	2009.46	1.8541	0.000400284
3315	11998.7	6461.31	1.85701	0.000679519
929	2334.05	1240.52	1.88151	0.000557182
3689	2167.06	1150.26	1.88397	0.0127501
9531	4598.83	2397.36	1.91829	0.0030629
12	4247.08	1943.59	2.18517	0.0181179
341	2327.25	991.101	2.34814	0.0154339
714	1887.67	780.99	2.41702	0.00326372
1728	2966.78	1204.62	2.46283	0.0206584
8857	1774.67	694.144	2.55663	0.00037155
713	3400.59	1311.87	2.59218	0.00909813

## Sheet: GSE29691
ENTREZ_GENE_ID	Disease	Control	fold_change	P_value
9235	60.0065	637.733	0.0940934	0.0272484
2999	58.1518	567.551	0.102461	0.0272484
4818	188.524	1584.44	0.118985	0.0272484
9410	6.78553	50.248	0.135041	0.0272484
10578	286.395	1998.78	0.143285	0.0272484
9022	11.1027	67.8183	0.163713	0.0415401
1521	76.0399	447.147	0.170056	0.0272484
6846	14.8979	78.5174	0.18974	0.0415401
3824	14.6402	75.2136	0.194649	0.0272484
83888	67.3805	339.154	0.198672	0.0415401
2537	7.23598	34.3374	0.210732	0.0272484
8530	162.779	684.534	0.237796	0.0415401
642869	79.2225	332.383	0.238347	0.0272484
5531	44.4136	183.654	0.241833	0.0272484
1968	98.8007	406.031	0.243333	0.0272484
7531	30.3869	122.184	0.248698	0.0272484
682	124.112	497.521	0.24946	0.0272484
3001	130.474	494.968	0.263602	0.0415401
28951	36.7887	132.176	0.278331	0.0272484
7049	29.7742	105.294	0.282771	0.0415401
6351	41.736	146.474	0.284937	0.0272484
254863	13.1545	45.7812	0.287335	0.0272484
916	210.158	716.76	0.293205	0.0272484
5551	167.865	570.383	0.294303	0.0415401
4061	40.0763	134.762	0.297386	0.0272484
3004	6.85765	22.8857	0.299648	0.0415401
6967	193.976	644.126	0.301146	0.0272484
6983	193.976	644.126	0.301146	0.0272484
55851	42.595	140.319	0.30356	0.0272484
2821	71.8803	234.826	0.306101	0.0272484
1984	32.1984	103.959	0.309722	0.0415401
4282	240.944	765.752	0.314651	0.0272484
81618	26.1004	82.0762	0.318002	0.0272484
116541	21.4333	67.3967	0.318017	0.0272484
11140	32.2114	101.191	0.318324	0.0272484
125988	17.8738	55.7765	0.320454	0.0272484
284207	11.6008	35.9836	0.322392	0.0415401
645	189.701	587.765	0.32275	0.0272484
7384	69.7523	215.001	0.324427	0.0272484
26578	69.0202	212.61	0.324633	0.0272484
5790	108.962	332.202	0.328001	0.0415401
5929	17.5097	52.786	0.331712	0.0272484
9040	46.7718	140.545	0.33279	0.0272484
553115	46.5569	138.691	0.335689	0.0272484
6352	429.032	1269.94	0.337835	0.0272484
400916	43.8161	129.175	0.339199	0.0272484
6375	13.0881	38.2363	0.342296	0.0415401
56993	10.9067	31.6573	0.344524	0.0272484
1603	192.892	558.149	0.345592	0.0272484
8409	256.711	731.817	0.350785	0.0272484
729288	21.1094	60.1524	0.350932	0.0272484
5479	196.297	555.829	0.35316	0.0272484
2746	63.9977	178.022	0.359494	0.0272484
166	61.8093	171.421	0.360571	0.0415401
10908	39.7568	109.856	0.361898	0.0272484
55615	18.8826	51.4689	0.366875	0.0272484
51647	68.9311	186.817	0.368977	0.0272484
51282	26.2194	70.7486	0.3706	0.0272484
353514	10.3002	27.6222	0.372895	0.0272484
5914	11.0618	29.4783	0.375252	0.0272484
8402	23.4757	62.0628	0.378256	0.0272484
5920	149.557	394.373	0.379228	0.0272484
60314	38.7784	102.206	0.379414	0.0272484
6036	122.682	322.821	0.380032	0.0272484
340061	36.3783	95.6786	0.380214	0.0272484
11151	669.457	1754.74	0.381514	0.0272484
54930	43.7658	114.147	0.383414	0.0272484
100616424	43.7658	114.147	0.383414	0.0272484
25870	39.8254	103.664	0.384178	0.0272484
5216	1983.64	5148.96	0.38525	0.0272484
26511	117.826	305.327	0.385901	0.0272484
84975	27.8472	71.7517	0.388105	0.0272484
4218	272.453	700.98	0.388675	0.0272484
65003	7.95112	20.4494	0.38882	0.0415401
6688	49.6719	126.959	0.391243	0.0272484
4074	82.913	208.854	0.396991	0.0272484
10263	52.4103	131.568	0.398351	0.0415401
51451	25.5099	63.9476	0.398919	0.0272484
10567	136.63	341.697	0.399859	0.0272484
3823	9.34364	23.3353	0.400407	0.0415401
7535	77.9989	190.655	0.409111	0.0415401
381	28.2277	68.9656	0.409302	0.0272484
9784	106.498	260.049	0.40953	0.0272484
8807	127.478	308.78	0.412845	0.0272484
7376	12.5171	30.3054	0.413031	0.0272484
116540	35.6221	86.1289	0.413591	0.0415401
374403	163.746	392.614	0.417066	0.0415401
259197	8.73299	20.9032	0.417782	0.0272484
10093	18.1662	43.4676	0.417925	0.0272484
4145	9.20464	21.998	0.418431	0.0415401
5585	19.6101	46.6941	0.41997	0.0415401
83862	19.5957	46.6009	0.420501	0.0272484
55741	42.952	101.999	0.421101	0.0272484
51596	179.04	424.729	0.421538	0.0272484
55829	73.1278	173.437	0.421638	0.0272484
10227	7.46615	17.6466	0.423092	0.0272484
1487	50.0656	118.197	0.423577	0.0272484
9275	27.7221	64.9499	0.426824	0.0272484
2014	520.363	1214.91	0.428315	0.0272484
154	95.6706	222.242	0.430479	0.0272484
8192	13.572	31.4968	0.430899	0.0415401
116138	43.0553	99.7025	0.431838	0.0272484
55577	149.434	345.777	0.432169	0.0272484
93380	106.328	245.432	0.433229	0.0272484
537	98.5326	227.222	0.433641	0.0272484
1153	53.6123	123.215	0.435111	0.0415401
10519	144.534	330.388	0.437466	0.0272484
10312	78.711	179.551	0.438378	0.0272484
2805	14.7406	33.6203	0.438444	0.0272484
1647	20.8373	47.4979	0.438698	0.0415401
8799	79.1539	180.142	0.439398	0.0272484
7351	517.408	1171.75	0.441568	0.0272484
8721	111.105	251.574	0.44164	0.0272484
22827	80.2603	181.074	0.443245	0.0272484
10963	25.1119	56.2378	0.44653	0.0272484
6184	109.144	243.967	0.447371	0.0272484
3661	26.3895	58.9198	0.447889	0.0415401
10959	134.356	299.339	0.448843	0.0415401
4696	226.575	504.679	0.448949	0.0272484
308	190.518	424.042	0.449289	0.0272484
23344	109.916	244.336	0.449856	0.0272484
9158	78.185	173.374	0.450961	0.0272484
79001	25.2627	55.9412	0.451593	0.0415401
5699	128.801	284.88	0.452123	0.0272484
124801	17.8203	39.4124	0.45215	0.0272484
51021	14.0234	30.9751	0.452733	0.0272484
445347	62.5461	138.08	0.452969	0.0272484
10577	338.477	745.057	0.454296	0.0272484
203068	206.224	453.897	0.454341	0.0272484
677848	94.1695	207.186	0.454518	0.0272484
677850	94.1695	207.186	0.454518	0.0272484
100507246	94.1695	207.186	0.454518	0.0272484
101060275	37.0642	81.4609	0.454994	0.0272484
6748	569.575	1249.22	0.455946	0.0272484
54541	74.1573	161.718	0.458559	0.0272484
10430	57.1102	124.301	0.459453	0.0272484
3191	42.6581	92.5966	0.460687	0.0272484
2771	162.767	352.67	0.461527	0.0272484
746	297.821	645.053	0.461699	0.0272484
10589	59.9139	129.507	0.46263	0.0272484
51181	33.7987	72.6692	0.465103	0.0272484
8904	37.7196	80.9911	0.465726	0.0272484
170384	30.6536	65.7026	0.466551	0.0272484
10189	8.06582	17.2827	0.466699	0.0272484
85406	12.0227	25.747	0.466955	0.0272484
533	253.523	542.014	0.467743	0.0272484
55167	50.2595	107.429	0.467839	0.0272484
8666	233.57	498.99	0.468086	0.0415401
6415	189.01	402.851	0.46918	0.0415401
440823	22.5643	48.0629	0.469474	0.0415401
79888	89.3686	189.798	0.470863	0.0272484
51142	555.507	1179.14	0.471113	0.0415401
1019	56.96	120.847	0.471341	0.0272484
123263	10.6444	22.5331	0.472389	0.0272484
1652	37.0833	78.3002	0.473604	0.0272484
100037417	37.0833	78.3002	0.473604	0.0272484
678	60.6264	127.669	0.474872	0.0272484
5869	69.6722	146.565	0.475368	0.0272484
51024	129.269	271.802	0.475601	0.0272484
738	266.55	559.83	0.476126	0.0272484
84299	83.6702	175.689	0.47624	0.0272484
29099	20.3855	42.7832	0.476485	0.0272484
81876	96.3471	201.533	0.478072	0.0272484
64426	32.2607	67.4349	0.478397	0.0415401
51228	48.073	100.302	0.479282	0.0272484
8459	181.058	377.58	0.479523	0.0272484
8226	34.3972	71.7163	0.479629	0.0272484
64981	31.1844	64.8621	0.48078	0.0415401
10870	286.741	596.086	0.481039	0.0272484
2647	51.912	107.778	0.481659	0.0272484
9289	12.1794	25.2446	0.482456	0.0272484
126014	9.55446	19.8	0.482547	0.0272484
59307	58.5285	121.139	0.483152	0.0415401
1155	79.3657	164.011	0.483906	0.0415401
100128731	322.163	665.648	0.483984	0.0272484
2286	11.8028	24.3481	0.48475	0.0415401
80774	42.4773	87.6149	0.484818	0.0272484
79002	44.8254	91.9749	0.487365	0.0272484
5694	71.845	147.415	0.487367	0.0272484
8733	31.8803	65.4043	0.487434	0.0272484
9046	86.5767	177.379	0.488089	0.0415401
10445	25.2395	51.6056	0.489084	0.0272484
10970	18.5957	37.9707	0.489738	0.0272484
8631	29.093	59.3904	0.48986	0.0272484
6275	1113.64	2272.46	0.490059	0.0272484
9450	131.196	267.233	0.490944	0.0415401
1512	243.363	495.62	0.491026	0.0272484
10653	53.5448	108.922	0.491588	0.0272484
3182	139.314	283.38	0.491616	0.0272484
8668	114.249	232.264	0.491894	0.0272484
51264	29.8497	60.6639	0.492051	0.0415401
81606	267.706	543.734	0.492348	0.0272484
7334	110.464	223.731	0.493735	0.0272484
10313	208.04	420.717	0.49449	0.0415401
5499	313.24	633.441	0.494505	0.0272484
11000	15.3993	31.1067	0.495049	0.0272484
8895	125.612	253.438	0.495632	0.0272484
9130	28.7966	58.0333	0.496208	0.0272484
3396	15.5679	31.3465	0.496638	0.0415401
100507739	34.383	69.226	0.496678	0.0415401
51160	186.671	375.73	0.496823	0.0272484
29882	12.8627	25.7652	0.499229	0.0415401
57291	25.9569	51.9605	0.499551	0.0272484
2950	117.723	235.075	0.500789	0.0272484
64951	244.832	487.811	0.501899	0.0272484
100534592	244.832	487.811	0.501899	0.0272484
115286	6.61209	13.1408	0.503173	0.0415401
6634	148.274	294.446	0.50357	0.0272484
79095	37.1156	73.6968	0.503626	0.0272484
24138	61.9391	122.797	0.504404	0.0272484
207	37.8291	74.9879	0.504469	0.0272484
393	64.4514	127.658	0.504874	0.0415401
919	531.15	1051.12	0.50532	0.0415401
5037	92.8578	183.593	0.50578	0.0272484
84967	73.7281	145.35	0.507244	0.0272484
826	472.01	927.429	0.508944	0.0272484
79005	59.0053	115.903	0.509093	0.0272484
100534012	59.0053	115.903	0.509093	0.0272484
56882	79.4696	155.991	0.509451	0.0272484
83443	207.963	408.186	0.50948	0.0272484
373156	106.413	208.826	0.509577	0.0272484
84525	13.0079	25.4803	0.510507	0.0272484
9446	200.055	391.215	0.511368	0.0272484
79090	28.89	56.4396	0.511875	0.0272484
3669	195.433	380.243	0.513968	0.0272484
374395	77.2212	149.839	0.51536	0.0272484
102465448	77.2212	149.839	0.51536	0.0272484
55204	39.8858	77.3245	0.515823	0.0415401
7165	72.1984	139.835	0.516313	0.0272484
2874	40.2359	77.9076	0.516458	0.0415401
11322	55.0728	106.131	0.518915	0.0415401
51524	52.6566	101.325	0.519683	0.0272484
10459	28.6307	55.0532	0.520055	0.0415401
90933	22.3145	42.9008	0.520143	0.0272484
152007	230.958	443.565	0.520685	0.0272484
6626	72.0935	138.451	0.520714	0.0415401
1731	59.8185	114.216	0.523731	0.0415401
1890	22.6604	43.2333	0.524142	0.0415401
64834	16.9233	32.2252	0.525157	0.0272484
102466723	16.9233	32.2252	0.525157	0.0272484
821	39.9495	75.9377	0.526082	0.0272484
83593	226.872	431.232	0.526102	0.0272484
3916	42.2481	80.2862	0.526219	0.0272484
51253	34.7862	66.0883	0.526359	0.0272484
2944	22.4011	42.5124	0.52693	0.0272484
100526831	32.5915	61.8273	0.527137	0.0272484
1978	9.77201	18.5347	0.527228	0.0272484
293	885.351	1676.74	0.52802	0.0272484
55666	32.7165	61.9072	0.528477	0.0272484
54539	203.471	384.973	0.528533	0.0415401
83442	564.033	1067.09	0.528571	0.0415401
374882	38.3836	72.601	0.528693	0.0272484
22913	35.1997	66.5372	0.529023	0.0272484
132160	61.8084	116.806	0.529154	0.0272484
56929	23.4046	44.1903	0.529632	0.0272484
58485	204.289	385.615	0.529775	0.0272484
79228	8.86454	16.6144	0.533546	0.0272484
55646	29.4099	55.1014	0.533742	0.0272484
10194	38.9762	72.9681	0.534154	0.0415401
80142	10.1158	18.9232	0.534572	0.0272484
29927	24.1048	45.0274	0.535337	0.0415401
5714	134.906	251.085	0.537293	0.0272484
2975	11.6279	21.6263	0.537673	0.0272484
1351	363.261	675.22	0.537989	0.0415401
6815	22.3471	41.5298	0.538098	0.0272484
353	70.8451	131.625	0.538234	0.0415401
54921	64.3615	119.345	0.539288	0.0415401
382	151.176	280.078	0.539765	0.0272484
283635	24.0947	44.5503	0.540843	0.0272484
101927178	24.0947	44.5503	0.540843	0.0272484
29058	256.582	473.554	0.541822	0.0415401
23550	11.79	21.743	0.542242	0.0272484
9703	10.1488	18.6613	0.543841	0.0272484
51780	78.7157	144.727	0.543892	0.0272484
5546	51.401	94.4278	0.544342	0.0272484
4720	50.0918	92.014	0.544394	0.0272484
5698	391.509	719.07	0.544466	0.0415401
5696	197.426	362.304	0.544917	0.0272484
57085	30.6991	56.2752	0.545517	0.0272484
2517	9.29164	16.985	0.547049	0.0272484
28974	121.866	222.755	0.547084	0.0415401
4860	75.9666	138.81	0.54727	0.0272484
581	13.6974	25.0218	0.547416	0.0272484
91544	12.6351	23.0646	0.547814	0.0415401
7458	121.496	221.7	0.548021	0.0415401
822	33.4128	60.9591	0.548119	0.0272484
6185	273.742	499.372	0.548173	0.0272484
55272	119.484	217.754	0.548712	0.0272484
10552	56.2389	102.3	0.549747	0.0272484
1201	38.2766	69.5895	0.550033	0.0272484
961	62.5247	113.659	0.550106	0.0272484
5631	28.3109	51.3649	0.551173	0.0272484
5588	85.9741	155.742	0.55203	0.0272484
8677	44.518	80.5745	0.552507	0.0272484
25828	29.0399	52.5575	0.552535	0.0272484
7812	200.203	362.225	0.552704	0.0415401
64781	65.6398	118.645	0.553244	0.0415401
313	28.0706	50.644	0.554272	0.0272484
80273	36.6584	66.0659	0.554876	0.0272484
55716	17.7454	31.9715	0.555038	0.0272484
23171	31.1021	56.0135	0.55526	0.0415401
23193	42.6131	76.7168	0.55546	0.0272484
221184	31.498	56.6143	0.556362	0.0415401
1059	10.2227	18.3601	0.556792	0.0272484
80709	24.0355	43.0933	0.557754	0.0272484
5496	26.3318	47.1331	0.558668	0.0272484
684	50.808	90.8731	0.559109	0.0272484
5073	7.42892	13.2156	0.562135	0.0415401
3683	120.725	214.486	0.562857	0.0272484
101928879	22.2131	39.4325	0.563319	0.0272484
10095	527.304	935.288	0.563788	0.0272484
100505585	24.896	44.1324	0.564121	0.0415401
8815	197.596	349.99	0.564576	0.0415401
51504	300.804	532.325	0.565076	0.0272484
6836	59.738	105.71	0.565111	0.0415401
79602	32.4792	57.4263	0.565582	0.0272484
11047	48.7421	86.1439	0.565822	0.0415401
55696	96.7042	170.735	0.566398	0.0272484
5691	399.246	703.859	0.567224	0.0415401
27166	66.783	117.72	0.567303	0.0272484
51042	12.2351	21.5609	0.567468	0.0272484
401331	9.03968	15.9294	0.567485	0.0272484
102725198	9.03968	15.9294	0.567485	0.0272484
10113	19.2064	33.8257	0.567804	0.0272484
57326	52.2685	92.0014	0.568127	0.0272484
79008	11.5149	20.2607	0.568338	0.0272484
548593	11.5149	20.2607	0.568338	0.0272484
101929864	11.5149	20.2607	0.568338	0.0272484
54732	64.9135	114.209	0.568375	0.0272484
23204	340.429	598.815	0.568504	0.0415401
7045	235.534	414.194	0.568656	0.0415401
3692	61.6625	108.275	0.569498	0.0272484
2739	151.568	266.124	0.569537	0.0272484
56910	178.928	314.062	0.569724	0.0272484
5093	595.659	1045.42	0.569777	0.0272484
100529063	68.6469	120.424	0.570042	0.0272484
9936	319.596	558.706	0.572029	0.0272484
100526664	319.596	558.706	0.572029	0.0272484
23172	24.9182	43.5477	0.572204	0.0272484
7296	20.8376	36.282	0.574323	0.0272484
80895	32.9286	57.2918	0.574752	0.0415401
64968	115.571	200.988	0.575014	0.0272484
3385	844.158	1468.06	0.575018	0.0272484
51176	45.0366	78.2931	0.57523	0.0415401
4267	461.966	802.983	0.575313	0.0272484
226	281.447	489.117	0.575419	0.0272484
57198	36.4534	63.0264	0.578383	0.0272484
55049	8.19006	14.1415	0.579152	0.0272484
2936	38.4225	66.2886	0.579625	0.0415401
54461	28.9321	49.8757	0.580084	0.0415401
29956	218.229	375.952	0.58047	0.0272484
80219	15.0286	25.888	0.580525	0.0272484
286530	222.867	383.481	0.581167	0.0415401
196383	98.3798	169.272	0.581195	0.0272484
51816	236.215	405.892	0.581965	0.0272484
101929780	320.981	550.28	0.583305	0.0272484
7086	89.5304	153.332	0.583899	0.0272484
10125	508.077	870.061	0.583956	0.0415401
975	270.833	463.524	0.584292	0.0415401
5880	875.497	1497.86	0.584498	0.0272484
56674	113.915	194.844	0.58465	0.0272484
10206	28.6422	48.949	0.585144	0.0272484
8536	11.2577	19.226	0.585545	0.0415401
92259	33.3542	56.9594	0.585578	0.0272484
10155	129.957	221.708	0.586162	0.0415401
7174	15.1748	25.8801	0.586352	0.0272484
79902	28.3397	48.307	0.586659	0.0415401
55017	147.28	251.03	0.586702	0.0272484
53635	28.2123	48.0084	0.587653	0.0272484
29108	146.831	249.803	0.587786	0.0272484
440400	1386.8	2358.67	0.587962	0.0272484
3420	53.6033	91.16	0.588013	0.0272484
23585	167.689	284.921	0.588546	0.0272484
55340	117.53	199.626	0.588751	0.0272484
100527949	117.53	199.626	0.588751	0.0272484
5514	9.80308	16.6239	0.589697	0.0415401
6418	322.915	547.579	0.589714	0.0272484
124583	42.9031	72.2985	0.593416	0.0415401
55571	78.589	132.284	0.594092	0.0272484
5034	148.613	250.133	0.594138	0.0415401
54936	43.1479	72.5686	0.59458	0.0415401
58477	17.513	29.4259	0.595158	0.0272484
1848	171.524	287.511	0.596583	0.0415401
2534	234.568	393.006	0.596857	0.0415401
51155	86.8904	145.505	0.597166	0.0272484
9191	20.327	34.0107	0.597665	0.0272484
7157	9.89259	16.5284	0.598522	0.0272484
8106	49.2703	82.3171	0.598543	0.0272484
6818	22.0274	36.7896	0.598739	0.0272484
445329	22.0274	36.7896	0.598739	0.0272484
100526830	22.0274	36.7896	0.598739	0.0272484
101929857	22.0274	36.7896	0.598739	0.0272484
27005	23.1829	38.7187	0.598751	0.0272484
10670	135.137	225.621	0.598958	0.0272484
10491	26.0295	43.4182	0.599507	0.0272484
28978	23.1406	38.5893	0.599665	0.0415401
4716	50.0672	83.4903	0.599677	0.0272484
5718	47.8008	79.7075	0.599703	0.0272484
9284	36.3423	60.5802	0.599904	0.0415401
79829	21.1875	35.2999	0.600213	0.0272484
60559	60.8348	101.296	0.600565	0.0272484
7534	308.049	512.893	0.60061	0.0272484
5236	58.8559	97.9253	0.601029	0.0272484
56255	46.8668	77.8169	0.60227	0.0415401
84954	12.4482	20.6643	0.6024	0.0272484
3738	19.4464	32.2716	0.602586	0.0272484
7326	106.719	176.98	0.603	0.0272484
4358	29.5995	48.9726	0.604409	0.0272484
100616113	130.02	214.986	0.604782	0.0272484
9601	29.3102	48.3815	0.605814	0.0272484
10460	87.6077	144.518	0.606205	0.0272484
25824	221.793	365.64	0.606589	0.0272484
81619	52.511	86.484	0.607176	0.0415401
84278	25.3609	41.768	0.607185	0.0272484
28517	180.962	297.974	0.607308	0.0415401
28663	180.962	297.974	0.607308	0.0415401
28738	180.962	297.974	0.607308	0.0415401
8683	261.978	430.908	0.607966	0.0272484
56616	126.235	207.515	0.608318	0.0272484
126328	43.6387	71.6874	0.608736	0.0272484
100996517	55.8369	91.6252	0.609405	0.0272484
54838	105.882	173.685	0.609622	0.0272484
80351	22.0444	36.1527	0.609757	0.0272484
28639	1364.1	2236.56	0.609911	0.0272484
80301	77.6492	127.31	0.609921	0.0415401
84247	41.921	68.7179	0.610045	0.0415401
64864	30.8338	50.5006	0.610563	0.0272484
7386	373.29	611.237	0.610712	0.0415401
79720	39.5114	64.6602	0.611062	0.0272484
51398	159.466	260.546	0.612043	0.0272484
54890	32.9674	53.8601	0.612093	0.0272484
5928	41.3755	67.5728	0.61231	0.0272484
7167	85.563	139.508	0.613319	0.0272484
55080	17.6741	28.7881	0.613938	0.0415401
29920	37.6891	61.3844	0.613985	0.0272484
102466270	37.6891	61.3844	0.613985	0.0272484
51150	72.9954	118.847	0.614196	0.0415401
134430	18.513	30.1166	0.614711	0.0415401
57404	11.163	18.1527	0.614947	0.0272484
471	102.394	166.333	0.615595	0.0415401
63905	22.7575	36.9505	0.615891	0.0272484
1535	66.2496	107.467	0.616466	0.0272484
64978	9.75797	15.8046	0.617411	0.0272484
3052	41.214	66.732	0.617606	0.0272484
100526693	13.0823	21.1801	0.617668	0.0272484
1316	120.938	195.642	0.61816	0.0415401
476	131.656	212.939	0.618279	0.0272484
1209	12.159	19.6495	0.618793	0.0272484
151903	103.734	167.457	0.619465	0.0415401
9128	28.1991	45.5065	0.619671	0.0415401
6845	206.293	332.614	0.62022	0.0415401
162427	164.618	265.042	0.621103	0.0272484
5534	23.6075	37.953	0.62202	0.0415401
80310	9.48027	15.2405	0.622047	0.0415401
55824	131.531	211.38	0.622248	0.0415401
101930324	74.3303	119.403	0.622518	0.0272484
4065	184.952	296.59	0.623595	0.0415401
3418	16.3954	26.2878	0.623687	0.0272484
55111	10.1018	16.1852	0.624139	0.0272484
102466736	10.1018	16.1852	0.624139	0.0272484
126003	113.256	181.196	0.625046	0.0272484
10525	44.2435	70.7761	0.62512	0.0272484
22820	24.3784	38.9745	0.625497	0.0272484
11014	57.8691	92.3946	0.626326	0.0415401
84273	107.609	171.774	0.626458	0.0272484
2597	1818.02	2899.84	0.626937	0.0272484
23484	252.887	403.366	0.626943	0.0415401
54344	10.8145	17.2412	0.627247	0.0272484
6235	144.063	229.494	0.627744	0.0415401
84079	56.9714	90.752	0.62777	0.0272484
8933	75.7393	120.546	0.628301	0.0272484
22818	133.031	211.701	0.628389	0.0272484
133619	33.6581	53.4964	0.629166	0.0272484
125150	13.6168	21.6398	0.629249	0.0415401
8453	21.7111	34.4921	0.629451	0.0272484
5704	80.0849	126.962	0.630779	0.0272484
79004	109.127	172.909	0.631124	0.0272484
54977	57.2681	90.7237	0.631237	0.0272484
6892	37.1679	58.8456	0.631618	0.0272484
8443	91.4046	144.545	0.632362	0.0415401
374291	11.0384	17.4471	0.632676	0.0272484
283349	200.501	316.267	0.633961	0.0272484
10156	19.7541	31.1458	0.634247	0.0272484
100271927	19.7541	31.1458	0.634247	0.0272484
9363	17.8841	28.1823	0.634585	0.0415401
126626	22.8235	35.9534	0.634807	0.0415401
55770	15.3425	24.1617	0.634992	0.0272484
23474	71.6605	112.71	0.635797	0.0272484
7378	49.264	77.4778	0.635846	0.0415401
932	9.18711	14.4475	0.635896	0.0272484
7554	21.4013	33.6465	0.636063	0.0415401
79087	7.06666	11.1085	0.63615	0.0272484
646817	332.927	523.302	0.636204	0.0272484
162989	218.64	343.161	0.637135	0.0272484
23339	38.2498	60.007	0.637423	0.0272484
3074	120.586	189.155	0.637496	0.0272484
6195	113.256	177.567	0.63782	0.0415401
647979	96.3367	151.03	0.637867	0.0415401
10121	51.6031	80.7787	0.638821	0.0272484
326624	145.379	227.518	0.638979	0.0415401
56940	62.7303	98.1345	0.639228	0.0272484
100653247	97.3199	152.223	0.639325	0.0415401
29933	8.09986	12.6515	0.640228	0.0272484
284367	11.7581	18.3653	0.640235	0.0272484
27250	88.8994	138.848	0.640264	0.0272484
6793	92.2958	144.135	0.640343	0.0272484
1536	20.9127	32.651	0.640491	0.0272484
4668	34.4221	53.7353	0.640585	0.0415401
55671	47.6041	74.3077	0.640634	0.0272484
27095	58.7068	91.5031	0.641583	0.0415401
54949	71.22	110.918	0.642096	0.0415401
706	409.365	637.534	0.642107	0.0415401
2581	20.7978	32.3516	0.642867	0.0415401
64098	36.3374	56.459	0.643608	0.0272484
5033	14.7928	22.9606	0.644266	0.0415401
29107	32.8572	50.9866	0.644427	0.0415401
5692	164.615	255.394	0.644553	0.0415401
11334	16.2814	25.2477	0.644866	0.0272484
317649	58.1075	90.003	0.645617	0.0415401
6482	30.3292	46.9426	0.646091	0.0272484
152687	8.31432	12.8612	0.646464	0.0272484
5720	790.535	1222.64	0.646583	0.0272484
64393	28.5085	44.0815	0.646724	0.0272484
4723	21.6031	33.3646	0.647486	0.0272484
6396	136.156	210.05	0.648206	0.0272484
64224	155.947	240.552	0.648288	0.0415401
79142	63.1342	97.3133	0.648772	0.0272484
55505	469.783	723.931	0.648933	0.0272484
378	195.262	300.75	0.64925	0.0272484
8553	18.8158	28.9725	0.649437	0.0415401
5018	175.312	269.721	0.649975	0.0272484
9267	84.8375	130.474	0.650226	0.0272484
11284	15.3638	23.617	0.650539	0.0415401
4150	36.3065	55.7715	0.650987	0.0415401
593	7.3252	11.2479	0.65125	0.0272484
84085	24.7566	37.974	0.651935	0.0272484
7076	221.812	340.176	0.652051	0.0415401
3689	95.0303	145.539	0.652954	0.0272484
4149	76.9994	117.913	0.653019	0.0272484
54440	314.042	480.203	0.653978	0.0415401
754	293.881	449.356	0.654006	0.0272484
84681	57.9647	88.5125	0.654876	0.0415401
57862	122.775	187.448	0.654982	0.0272484
3727	19.5245	29.8089	0.654991	0.0272484
7803	27.1311	41.4092	0.655194	0.0272484
28956	18.4954	28.2119	0.655591	0.0272484
55055	9.38891	14.3119	0.656023	0.0415401
23403	36.9703	56.348	0.656107	0.0272484
170371	15.074	22.973	0.656161	0.0272484
10945	29.9774	45.6771	0.656291	0.0272484
144203	5.77325	8.79337	0.656546	0.0272484
408186	5.77325	8.79337	0.656546	0.0272484
728715	5.77325	8.79337	0.656546	0.0272484
100509445	5.77325	8.79337	0.656546	0.0272484
55643	28.2437	42.9717	0.657263	0.0272484
967	485.625	738.83	0.657289	0.0272484
6747	18.8659	28.6788	0.657835	0.0272484
112936	20.0693	30.5037	0.65793	0.0415401
84317	155.468	236.198	0.658211	0.0415401
246	7.85274	11.9256	0.658477	0.0272484
22920	31.5574	47.9041	0.658762	0.0415401
54813	41.6303	63.1846	0.658868	0.0272484
23625	109.796	166.553	0.659224	0.0415401
8295	11.616	17.6042	0.65984	0.0272484
805	239.512	362.858	0.660069	0.0272484
808	239.512	362.858	0.660069	0.0272484
7009	535.187	810.737	0.660124	0.0272484
5589	67.2139	101.803	0.660235	0.0272484
4942	172.482	261.038	0.660755	0.0415401
51107	22.2594	33.6707	0.661091	0.0272484
6723	34.9364	52.8398	0.661176	0.0272484
55630	10.7894	16.3116	0.661454	0.0272484
3071	108.26	163.663	0.661483	0.0272484
8851	7.72262	11.6663	0.66196	0.0415401
4704	56.1771	84.8463	0.662105	0.0272484
100287497	9.43831	14.249	0.662382	0.0415401
10120	57.0468	86.1057	0.662521	0.0272484
1431	266.642	402.342	0.662724	0.0272484
338620	8.24599	12.4399	0.662866	0.0272484
440944	23.1508	34.9241	0.662888	0.0415401
4738	235.092	354.371	0.663405	0.0415401
51552	41.9898	63.255	0.663819	0.0272484
56983	31.3248	47.183	0.6639	0.0415401
1654	51.2562	77.1664	0.66423	0.0415401
5537	159.815	240.56	0.664345	0.0415401
3939	907.712	1366.31	0.664353	0.0415401
1979	21.0319	31.6464	0.664589	0.0272484
3265	9.04236	13.5882	0.665457	0.0415401
347734	39.7004	59.6277	0.665805	0.0415401
100616124	39.7004	59.6277	0.665805	0.0415401
79577	47.1174	70.7605	0.665872	0.0415401
114049	14.1255	21.1942	0.666479	0.0272484
5729	14.4477	21.6735	0.666607	0.0272484
144404	9.66983	6.43653	1.50234	0.0415401
377677	13.6882	9.10112	1.50402	0.0272484
100507258	13.6882	9.10112	1.50402	0.0272484
100505666	7.61648	5.06	1.50523	0.0272484
93273	7.70325	5.10515	1.50892	0.0272484
1400	8.94307	5.92446	1.50952	0.0272484
100287227	10.3183	6.82919	1.51091	0.0272484
78998	7.38564	4.88547	1.51176	0.0272484
9156	10.987	7.24931	1.5156	0.0415401
283987	7.45955	4.91931	1.51638	0.0415401
157693	8.93936	5.89055	1.51758	0.0415401
400728	8.93936	5.89055	1.51758	0.0415401
57622	9.58994	6.30105	1.52196	0.0272484
100130742	15.1865	9.97226	1.52288	0.0415401
407	10.333	6.76812	1.52672	0.0272484
101929631	10.5762	6.91289	1.52993	0.0415401
10184	15.0123	9.80493	1.53109	0.0272484
101929752	9.75289	6.36696	1.5318	0.0415401
8639	12.8087	8.3512	1.53376	0.0415401
28976	39.5758	25.7445	1.53726	0.0415401
84182	7.97191	5.15784	1.54559	0.0272484
100526825	7.97191	5.15784	1.54559	0.0272484
9880	24.9682	16.1401	1.54697	0.0272484
643529	22.9463	14.7872	1.55177	0.0415401
2318	7.7006	4.95566	1.5539	0.0272484
8552	8.80668	5.66523	1.55451	0.0272484
8029	11.6234	7.43033	1.56432	0.0272484
100506314	8.76921	5.57813	1.57207	0.0415401
286161	13.0327	8.28736	1.5726	0.0272484
644172	9.86001	6.26527	1.57376	0.0415401
729658	9.40594	5.9596	1.57828	0.0415401
254228	9.42894	5.9695	1.57952	0.0272484
284739	7.0449	4.44521	1.58483	0.0272484
283177	10.3595	6.52302	1.58814	0.0415401
57126	8.96861	5.62234	1.59517	0.0415401
10782	52.2091	32.6877	1.59721	0.0415401
5303	22.7283	14.1605	1.60504	0.0272484
101927176	11.1938	6.94088	1.61274	0.0272484
91624	11.9321	7.38053	1.6167	0.0272484
79772	46.3684	28.6406	1.61897	0.0272484
8641	9.62422	5.93347	1.62202	0.0272484
56102	9.62422	5.93347	1.62202	0.0272484
56103	9.62422	5.93347	1.62202	0.0272484
56104	9.62422	5.93347	1.62202	0.0272484
56108	9.62422	5.93347	1.62202	0.0272484
56113	9.62422	5.93347	1.62202	0.0272484
5866	11.2106	6.91069	1.62221	0.0415401
2810	18.5309	11.4201	1.62265	0.0272484
9615	10.5154	6.45903	1.62802	0.0272484
63898	8.15814	5.01091	1.62807	0.0272484
58160	10.6577	6.54146	1.62925	0.0415401
55356	63.5963	39.0239	1.62967	0.0415401
26539	8.97848	5.50729	1.63029	0.0272484
2329	28.1587	17.2673	1.63075	0.0272484
3046	27.085	16.4683	1.64467	0.0415401
285955	36.1822	21.9768	1.64638	0.0272484
442590	36.1822	21.9768	1.64638	0.0272484
729597	36.1822	21.9768	1.64638	0.0272484
100310812	36.1822	21.9768	1.64638	0.0272484
84874	40.074	24.208	1.6554	0.0272484
100132354	11.3493	6.84566	1.65789	0.0415401
374920	9.56336	5.75706	1.66115	0.0272484
101927438	10.8673	6.52269	1.66608	0.0272484
57801	7.66091	4.59581	1.66693	0.0415401
1358	10.5996	6.35627	1.66759	0.0272484
5616	56.6012	33.9047	1.66942	0.0415401
4584	11.849	7.09495	1.67006	0.0272484
100505715	33.6271	19.9427	1.68619	0.0272484
85366	8.53826	5.04793	1.69144	0.0415401
57096	17.8841	10.5641	1.69291	0.0415401
80237	17.2741	10.1723	1.69815	0.0272484
100996485	12.8306	7.53138	1.70362	0.0272484
285286	17.5538	10.2746	1.70847	0.0272484
100462953	25.105	14.693	1.70863	0.0272484
1832	12.7287	7.44171	1.71046	0.0415401
2267	9.50078	5.55046	1.71171	0.0272484
79083	11.94	6.8913	1.73262	0.0272484
652276	24.083	13.8322	1.74109	0.0272484
8862	9.42341	5.39358	1.74715	0.0272484
147686	15.3345	8.75495	1.75152	0.0415401
84648	12.2589	6.97536	1.75746	0.0272484
245972	22.7302	12.8512	1.76872	0.0415401
1893	10.658	6.00728	1.77418	0.0272484
9623	9.20635	5.18198	1.77661	0.0415401
100505547	15.1792	8.48771	1.78838	0.0272484
2949	10.512	5.85233	1.79621	0.0272484
909	12.475	6.93465	1.79893	0.0272484
79724	12.9775	7.19545	1.80357	0.0415401
92591	9.03459	4.99936	1.80715	0.0272484
101929681	9.92364	5.47844	1.8114	0.0272484
286451	46.913	25.7472	1.82206	0.0272484
203429	27.4215	15.0385	1.82341	0.0415401
653687	27.4215	15.0385	1.82341	0.0415401
51267	13.5781	7.43533	1.82616	0.0415401
5325	124.843	68.1819	1.83103	0.0272484
6872	25.0273	13.6024	1.83992	0.0272484
8349	137.538	74.4741	1.84679	0.0272484
101927537	12.724	6.818	1.86623	0.0272484
100129387	38.7018	20.7338	1.8666	0.0272484
340085	20.6067	11.0357	1.86727	0.0272484
26093	15.845	8.38244	1.89026	0.0272484
1687	22.0003	11.5562	1.90378	0.0272484
5961	9.37028	4.90304	1.91112	0.0272484
102724094	9.08588	4.75266	1.91175	0.0272484
221476	9.23974	4.82129	1.91644	0.0415401
9308	86.4476	44.8228	1.92865	0.0272484
5205	32.1986	16.69	1.92922	0.0272484
2622	9.44182	4.84279	1.94967	0.0415401
387496	9.69335	4.93382	1.96467	0.0272484
2634	515.681	261.995	1.96828	0.0272484
400410	92.3715	46.3841	1.99145	0.0415401
284390	24.9329	12.3623	2.01684	0.0415401
283248	10.2871	5.08691	2.02227	0.0272484
196410	12.0122	5.86577	2.04785	0.0272484
7516	40.8363	19.8847	2.05365	0.0272484
100505918	14.3003	6.86244	2.08386	0.0272484
93953	41.5355	19.8149	2.09618	0.0272484
340533	13.6602	6.51012	2.0983	0.0272484
314	15.8652	7.48744	2.11891	0.0272484
158830	14.4599	6.80331	2.12542	0.0272484
5196	2229.61	1033.84	2.15663	0.0415401
139629	34.7053	16.0528	2.16195	0.0415401
8727	22.3416	10.1846	2.19367	0.0415401
121355	18.4797	8.42134	2.19438	0.0272484
4514	219.446	97.3923	2.25322	0.0272484
101929612	219.446	97.3923	2.25322	0.0272484
1428	16.0651	7.12948	2.25333	0.0272484
4303	63.729	28.1408	2.26465	0.0272484
84689	61.0936	26.7578	2.2832	0.0272484
23769	14.9619	6.3853	2.34319	0.0415401
85453	24.7021	9.99478	2.4715	0.0272484
6348	32.2714	12.9938	2.48361	0.0272484
6349	32.2714	12.9938	2.48361	0.0272484
414062	32.2714	12.9938	2.48361	0.0272484
3787	15.1503	6.04919	2.50451	0.0272484
101927224	16.8532	6.55739	2.5701	0.0272484
80054	36.6724	13.9288	2.63284	0.0415401
101241892	61.0903	22.0736	2.76757	0.0272484
100505478	44.1817	15.1529	2.91572	0.0272484
732253	19.657	5.83975	3.36607	0.0272484
246126	37.3397	10.9042	3.42435	0.0415401

## Sheet: GSE37772
ENTREZ_GENE_ID	Disease	Control	fold_change	P_value
6192	3532.76	2144.64	1.64725	1.77452e-11

## Sheet: GSE38322
ENTREZ_GENE_ID	Disease	Control	fold_change	P_value
780854	469.595	1140.46	0.411759	0.0209093
780851	331.572	793.536	0.417841	0.0498099
340542	557.723	1142.5	0.48816	8.73855e-05
8089	274.636	544.67	0.504225	0.000166553
7432	133.392	258.849	0.515327	0.0148436
116541	502.787	926.058	0.542933	9.39126e-07
54958	785.28	1412.01	0.556142	0.000633225
64130	224.247	400.825	0.559465	1.51636e-06
100129086	803.946	1435.94	0.559875	2.96295e-05
391833	1326.99	2343.12	0.566335	0.0314427
1349	1236.01	2176.25	0.567954	0.000242477
112703	197.029	340.624	0.578434	0.00251537
205251	348.412	601.969	0.578786	0.000113429
646527	560.557	965.816	0.580397	0.00486506
81853	898.718	1548.02	0.580561	5.21473e-06
643336	469.359	806.47	0.581992	1.09371e-05
641848	535.451	918.682	0.582847	0.0209093
84300	414.367	710.708	0.583033	0.000563485
342977	296.899	505.542	0.587289	0.0227278
645968	358.308	609.16	0.5882	0.0428807
641849	289.307	491.541	0.588572	0.0290311
6227	449.66	760.81	0.591028	0.000710927
51693	542.209	916.777	0.591429	2.23946e-05
84316	439.771	737.012	0.596695	0.000113429
84233	340.573	569.128	0.598412	0.000274296
440063	1747.1	2897.72	0.602924	0.00139589
51699	793.763	1315.21	0.603523	7.65907e-05
4712	624.424	1032.33	0.604868	5.12744e-05
255758	243.488	402.309	0.605227	0.000214146
113246	1824.95	3004.32	0.607442	2.23946e-05
653156	419.563	690.542	0.607584	0.000166553
5805	504.334	830.034	0.607606	8.73855e-05
10935	673.916	1105.3	0.609716	1.94414e-05
3094	3464.21	5676.76	0.610245	3.17585e-05
148014	454.559	744.217	0.610789	0.000500954
145553	183.215	299.04	0.612675	9.44939e-06
1346	761.831	1242.93	0.612934	0.00536605
126328	896.175	1459.98	0.613827	1.56973e-05
64805	118.071	191.959	0.615082	0.0176493
6119	422.259	684.571	0.616823	4.47692e-05
28978	525.649	850.62	0.61796	7.65907e-05
10632	1228.31	1984.41	0.618982	3.30531e-06
260434	145.751	234.837	0.620647	0.0103854
8382	215.943	347.334	0.621717	0.00536605
2987	1519.57	2442.66	0.622095	0.00440677
80349	473.469	760.291	0.622747	0.000129047
100129685	342.794	550.442	0.622761	0.000166553
84987	318.825	511.264	0.623601	0.000166553
1337	1664.2	2667.79	0.623812	5.86688e-05
1347	5162.08	8273.44	0.623934	5.12744e-05
388339	1209.49	1935.63	0.624854	0.00293918
729769	1330.33	2128.43	0.625026	9.96068e-05
4724	1195.34	1904.88	0.627512	0.000129047
4715	1765.63	2811.6	0.627981	2.96295e-05
84833	102.3	162.876	0.628083	0.00486506
27247	337.637	536.839	0.628935	4.47692e-05
79077	427.077	678.107	0.629807	1.68615e-05
1174	279.357	443.452	0.629959	0.000444941
132299	219.317	346.536	0.632883	0.0290311
514	691.014	1090.51	0.63366	2.96295e-05
79785	288.026	454.194	0.634148	0.00651006
9556	777.303	1224.95	0.634561	0.0010004
100128060	331.154	518.026	0.63926	0.0290311
60592	875.973	1367.45	0.640587	0.000129047
729403	99.3713	154.974	0.641213	0.00486506
727865	1402.42	2186.27	0.641469	0.0103854
29902	506.105	788.066	0.642211	1.09371e-05
9553	1064.41	1656.97	0.642385	2.57716e-05
392285	820.746	1277.53	0.642447	0.00360561
64928	287.572	447.421	0.642734	0.000394819
389541	750.048	1166.39	0.64305	0.000113429
27089	2933.22	4556.72	0.643713	9.96068e-05
653659	897.45	1393.49	0.644031	7.65907e-05
647030	1065.68	1654.02	0.644298	0.00486506
84520	192.151	297.276	0.646373	0.00155692
318	237.523	367.1	0.647026	8.73855e-05
28998	383.769	592.293	0.647937	0.00214817
388654	2772.59	4277.16	0.64823	0.000309996
9997	185.672	285.805	0.649644	0.000146675
8624	214.02	328.865	0.650784	9.96068e-05
730187	3074.11	4713.72	0.652162	0.000309996
9446	1164.28	1784.78	0.652339	8.73855e-05
388722	104.881	160.739	0.65249	0.0032569
654320	143.673	219.944	0.653223	0.0314427
51645	194.625	297.666	0.653836	1.26469e-05
55845	341.507	522.145	0.654047	0.000113429
100129599	321.238	489.974	0.655623	0.0209093
539	2660.18	4051.95	0.656519	5.86688e-05
389156	1123.71	1710.33	0.657012	0.0209093
51650	272.97	415.435	0.65707	0.00264999
3251	810.842	1232.53	0.657866	0.00125035
728324	442.577	672.738	0.657874	0.000893577
8743	116.658	177.304	0.657954	0.0124386
1353	139.812	212.318	0.658502	3.40323e-05
400652	113.863	172.884	0.658608	0.0032569
4695	1372.19	2082.5	0.658913	6.05901e-06
3682	398.568	604.852	0.658951	5.12744e-05
54969	260.792	395.347	0.659655	3.9052e-05
51397	191.617	290.439	0.65975	9.96068e-05
84284	224.818	340.571	0.660121	9.96068e-05
131118	135.061	204.41	0.660734	0.000350011
4713	1371.17	2073.95	0.661137	2.23946e-05
125988	968.847	1463.67	0.661931	7.65907e-05
55863	925.684	1397.87	0.662212	4.47692e-05
55651	435.623	657.798	0.662245	4.47692e-05
54205	345.375	521.315	0.662507	0.0019314
645058	1175.27	1773.79	0.662578	8.73855e-05
10465	229.35	346.081	0.662704	2.23946e-05
140823	1341.85	2023.71	0.663063	5.86688e-05
390354	2041.8	3078.93	0.663153	0.0382348
653505	870.617	1312.64	0.663257	5.12744e-05
440145	234.313	353.118	0.663556	5.86688e-05
729985	114.706	172.852	0.663607	7.65907e-05
100134273	358.552	540.257	0.66367	0.00536605
10923	686.664	1034.06	0.664048	0.00251537
51079	860.995	1295.31	0.664702	0.000146675
23328	456.182	303.671	1.50223	0.00139589
26011	253.3	168.459	1.50363	0.0124386
148867	297.199	197.537	1.50452	0.000146675
100128288	5054.87	3358.54	1.50508	0.00591316
3482	361.578	239.436	1.51013	5.12744e-05
4071	1201.72	795.685	1.51029	0.0340241
5351	575.888	380.151	1.51489	0.000563485
1282	239.706	158.044	1.5167	0.00651006
9289	383.809	253.021	1.5169	7.65907e-05
23368	639.271	421.415	1.51696	0.00786893
10215	526.463	345.435	1.52406	0.0161931
644571	129.396	84.8631	1.52476	0.0290311
9931	319.628	209.504	1.52564	0.000129047
404216	156.998	102.9	1.52572	0.0010004
4616	262.585	172.078	1.52597	0.0445317
22871	671.056	439.54	1.52673	0.000166553
7049	286.134	187.081	1.52947	0.000242477
22997	148.726	97.1823	1.53039	0.0367845
5725	665.218	433.631	1.53407	0.0498099
348	4244.97	2762.39	1.5367	0.00360561
6507	5737.74	3719.59	1.54257	0.000671031
29927	821.172	531.849	1.54399	7.65907e-05
54438	1646.17	1063.3	1.54817	0.000893577
27253	803.182	518.094	1.55026	0.00651006
1026	170.875	110.175	1.55095	0.0314427
5004	118.184	76.0152	1.55474	0.0135942
7132	197.507	126.859	1.5569	0.0010004
23013	641.538	411.349	1.5596	0.000113429
6662	286.341	183.515	1.56031	0.00238703
4661	884.194	566.236	1.56153	0.0290311
56929	1060.27	677.743	1.56441	0.000444941
54530	294.018	186.858	1.57348	0.0246822
7994	775.297	492.217	1.57511	0.00863939
4026	626.574	397.619	1.57581	0.000710927
642333	1163.64	738.047	1.57665	0.0227278
23132	285.425	180.331	1.58279	0.0135942
1200	446.454	281.955	1.58342	0.00155692
23332	862.064	543.154	1.58715	0.000419181
23705	1984.25	1247.87	1.59011	0.00947658
100134364	1678.89	1053.35	1.59385	0.0314427
100132394	2359.46	1479.22	1.59507	0.0246822
5451	180.452	113.079	1.59581	0.0246822
120114	317.724	198.799	1.59822	0.00591316
30812	1114.64	697.13	1.59891	0.0267805
57551	254.807	158.962	1.60295	0.000309996
9923	229.212	142.77	1.60546	0.00716061
3337	526.899	328.14	1.60571	0.00238703
477	1509.29	939.66	1.6062	0.000242477
57680	1097.4	683.017	1.60669	0.00651006
91039	236.591	147.223	1.60702	0.0113709
868	375.042	232.941	1.61003	0.019219
3915	447.303	277.684	1.61083	1.94414e-05
5610	838.029	520.243	1.61084	0.000129047
100133233	8654.75	5345.06	1.6192	0.0382348
440337	146.824	89.9143	1.63293	0.0340241
7707	1008.62	616.226	1.63676	0.000444941
3725	877.613	536.174	1.63681	0.000113429
64114	368.664	223.525	1.64932	0.00716061
100133950	196.527	119.154	1.64936	0.0290311
10938	1412.9	856.62	1.64939	0.00536605
1951	701.875	424.078	1.65506	0.0113709
339398	372.773	223.897	1.66493	0.0148436
10432	996.08	595.82	1.67178	0.0019314
100130168	7770.59	4645.89	1.67258	0.0367845
1410	5180.19	3094.22	1.67415	0.0142068
2532	584.512	348.465	1.67739	0.000893577
23493	210.763	125.618	1.67782	0.00155692
85315	1271.8	751.237	1.69294	0.00264999
56977	1149.75	678.87	1.69363	0.00511001
26137	503.553	297.23	1.69415	0.000350011
9283	890.835	525.29	1.69589	0.000188946
11067	396.134	233.315	1.69785	0.00651006
58499	516.51	302.89	1.70527	0.000563485
55714	337.969	198.104	1.70602	9.96068e-05
79157	1382.38	809.428	1.70785	0.0161931
9123	178.424	104.263	1.71128	0.00173489
2615	244.784	143.012	1.71164	0.00651006
10226	669.072	390.65	1.71272	0.00591316
347	3472.22	2024.15	1.7154	0.00486506
653553	213.436	124.305	1.71703	0.000444941
6511	593.858	344.706	1.7228	0.0340241
284058	737.773	426.947	1.72802	0.000274296
85495	197.691	113.729	1.73826	0.0246822
152485	534.558	305.272	1.75109	0.00214817
3949	594.477	337.499	1.76142	0.0246822
641737	4277.16	2413.76	1.77199	0.0340241
19	310.198	174.981	1.77275	8.73855e-05
57688	513.962	286.077	1.79658	0.0032569
4792	1441.93	802.03	1.79785	0.00947658
27161	640.86	348.492	1.83895	0.00398796
83735	148.592	80.6088	1.84338	0.0161931
54541	974.818	528.403	1.84484	0.0462361
3707	346.145	187.26	1.84847	0.000129047
5166	282.482	152.48	1.85258	0.0148436
26040	502.77	270.656	1.8576	0.000500954
1850	1021.96	549.048	1.86133	0.0161931
64651	462.086	245.696	1.88072	0.0124386
160728	374.938	194.647	1.92624	0.0462361
10628	1381.5	711.166	1.94259	0.00440677
3304	2387.93	1207.76	1.97714	0.0113709
6385	257.491	129.309	1.99129	0.0176493
220963	427.689	213.858	1.99987	0.0161931
10299	1967.9	975.524	2.01728	0.0209093
10410	2138.72	1059.52	2.01858	0.00111894
80042	193.948	94.923	2.04321	0.0367845
10581	2292.98	1120.68	2.04607	0.00214817
100132942	193.27	92.7451	2.08388	0.019219
727908	490.382	233.826	2.09721	0.0498099
51655	1589.33	751.868	2.11384	0.00863939
57484	638.81	300.338	2.12697	2.96295e-05
8531	553.157	258.477	2.14006	0.00591316
2012	358.655	164.731	2.17721	0.0267805
4502	2571.46	1045.13	2.46042	0.0148436
1052	646.357	256.146	2.52339	0.00264999
3315	3270.72	1237.87	2.64222	5.12744e-05
3303	1779.87	668.488	2.66253	7.65907e-05
133	643.509	178.216	3.61083	0.0135942

## Sheet: GSE42133
ENTREZ_GENE_ID	Disease	Control	fold_change	P_value
2209	158.597	249.354	0.636031	0.00135052
2210	183.959	299.222	0.614792	0.000697648
3429	141.236	413.787	0.341325	0.0184036
6037	192.814	126.343	1.52612	0.0312428
9636	762.44	1300.27	0.58637	0.0176275
10964	738.095	1245.78	0.592479	0.0371455
100132417	144.024	230.388	0.625137	0.000242817

[truncated: 1 more sheets: GSE65106]
